# Supplementary material for: Mental health and related influencing factors among rural elderly in 14 poverty state counties of Chongqing, Southwest China: a cross-sectional study
Source: Environ Health Prev Med. 2020 Sep 10;25:51. doi: 10.1186/s12199-020-00887-0 (PMC7488569; doi:10.1186/s12199-020-00887-0)
Supplement: Supplementary file 2 — Additional file 2. Original data of 14 poverty state countries. [file 12199_2020_887_MOESM2_ESM.xlsx]

## Sheet: Sheet1
								K10
NUM	region	northeast 0 southeast 1	1 male and 2 female	Age	marriage	Annual per capital income	Chronic disease	D1	D2	D3	D4	D5	D6	D7	D8	D9	D10	score of K10	Education level	Age group	Marital status	national	Living arrangement	level of K10
1402051	14	0	1	66	2	1	1	1	1	1	1	1	1	1	1	2	1	11	2	1	1	1	1	1
802042	8	0	1	70	4	2	1	1	1	1	1	1	1	1	3	1	1	12	3	2	0	1	0	1
1402030	14	0	2	85	4	2	1	1	2	3	1	1	1	2	1	1	2	15	3	3	0	1	0	1
1402032	14	0	2	65	2	2	1	1	1	1	2	2	2	1	2	2	1	15	4	1	1	1	1	1
901062	9	0	1	75	2	2	1	1	1	1	1	1	1	1	1	1	1	10	4	2	1	1	1	1
701021	7	0	1	67	2	2	1	1	1	1	1	1	3	1	1	3	1	14	3	1	1	1	1	1
1402033	14	0	1	66	2	2	1	1	2	1	1	3	2	1	1	1	2	15	3	1	1	1	1	1
1403003	14	0	1	68	2	2	1	2	1	1	1	1	1	1	1	1	1	11	3	1	1	1	1	1
802040	8	0	2	67	2	2	1	2	1	2	1	1	2	3	1	1	1	15	3	1	1	1	1	1
1402026	14	0	2	69	2	2	1	1	1	1	1	1	1	1	1	2	2	12	3	1	1	1	1	1
1403006	14	0	2	68	2	2	1	2	1	1	1	1	1	1	1	1	1	11	3	1	1	1	1	1
1301051	13	0	1	72	2	2	1	1	1	1	1	1	1	1	1	1	1	10	3	2	1	1	1	1
1402027	14	0	1	74	2	2	1	1	2	3	1	1	1	3	1	1	1	15	3	2	1	1	1	1
1402028	14	0	1	70	2	2	1	1	1	1	1	2	2	1	1	1	2	13	3	2	1	1	1	1
1402031	14	0	1	70	2	2	1	1	1	1	1	2	1	2	1	1	3	14	3	2	1	1	1	1
1402034	14	0	1	79	2	2	1	1	1	1	1	2	1	2	1	1	2	13	3	2	1	1	1	1
1403001	14	0	1	72	2	2	1	2	1	1	1	1	1	1	1	1	1	11	3	2	1	1	1	1
1403014	14	0	2	86	2	2	1	2	1	1	1	1	1	2	1	2	1	13	3	3	1	1	1	1
1403004	14	0	1	66	2	2	1	2	1	1	1	1	1	1	1	1	1	11	2	1	1	1	1	1
1301047	13	0	2	68	2	2	1	1	1	1	1	1	1	1	1	1	1	10	2	1	1	1	1	1
1403009	14	0	1	72	2	2	1	1	1	1	1	1	1	1	1	1	1	10	2	2	1	1	1	1
1403022	14	0	2	68	4	2	1	2	1	1	1	1	1	2	1	2	1	13	3	1	0	1	1	1
1101006	11	0	2	70	1	3	1	2	2	1	1	1	1	1	1	2	1	13	4	2	0	1	0	1
301040	3	0	2	66	2	3	1	1	2	2	1	1	1	1	2	2	1	14	4	1	1	1	1	1
801016	8	0	2	71	2	3	1	3	2	3	1	1	1	1	1	1	1	15	4	2	1	1	1	1
101005	1	0	1	66	2	3	1	1	1	2	2	2	2	1	1	1	1	14	3	1	1	1	1	1
1101003	11	0	1	68	2	3	1	2	1	1	1	1	2	2	2	1	1	14	3	1	1	1	1	1
701047	7	0	2	68	2	3	1	1	2	1	1	1	2	1	1	1	1	12	3	1	1	1	1	1
101033	1	0	1	73	3	4	1	1	1	1	1	1	1	1	1	1	1	10	4	2	0	1	0	1
1102095	11	0	2	77	4	4	1	1	1	2	1	1	2	1	1	1	1	12	3	2	0	1	0	1
101012	1	0	1	73	2	4	1	1	1	1	1	1	1	1	1	1	1	10	4	2	1	1	1	1
101015	1	0	1	72	2	4	1	1	1	1	1	1	1	1	1	1	1	10	4	2	1	1	1	1
101042	1	0	1	74	2	4	1	1	1	1	1	1	1	1	1	1	4	13	4	2	1	1	1	1
101045	1	0	1	71	2	4	1	1	1	1	1	1	1	1	1	1	1	10	4	2	1	1	1	1
101014	1	0	2	74	2	4	1	1	1	1	1	1	1	1	1	1	1	10	4	2	1	1	1	1
101039	1	0	1	68	2	4	1	1	1	1	1	1	1	1	1	1	1	10	3	1	1	1	1	1
101040	1	0	1	69	2	4	1	1	1	1	1	1	2	2	1	1	1	12	3	1	1	1	1	1
301040	3	0	1	68	2	4	1	2	2	2	1	1	1	1	1	1	1	13	3	1	1	1	1	1
702006	7	0	1	66	2	4	1	1	1	1	1	1	1	1	1	1	1	10	3	1	1	1	1	1
1402002	14	0	1	65	2	4	1	1	1	1	1	1	1	1	1	2	1	11	3	1	1	1	1	1
101038	1	0	2	67	2	4	1	1	1	1	1	1	1	1	1	1	1	10	3	1	1	1	1	1
702004	7	0	2	65	2	4	1	1	1	1	1	1	1	1	1	1	1	10	3	1	1	1	1	1
1301055	13	0	2	65	2	4	1	1	1	1	1	1	1	2	1	1	1	11	3	1	1	1	1	1
101043	1	0	1	73	2	4	1	1	2	2	1	1	1	1	1	1	3	14	3	2	1	1	1	1
101037	1	0	1	66	2	4	1	1	1	1	1	1	1	1	1	2	2	12	2	1	1	1	1	1
1102085	11	0	1	65	2	4	1	2	2	2	1	1	1	1	1	1	2	14	2	1	1	1	1	1
101010	1	0	1	79	2	4	1	1	1	1	1	1	1	1	1	1	1	10	2	2	1	1	1	1
901010	9	0	1	70	2	4	1	1	2	1	1	1	1	1	1	1	1	11	1	2	1	1	1	1
101009	1	0	2	72	4	4	1	1	1	1	1	1	1	1	1	1	1	10	3	2	0	1	1	1
1102083	11	0	1	71	4	5	1	1	2	3	1	1	1	1	1	1	1	13	3	2	0	1	0	1
1101009	11	0	2	69	2	5	1	1	1	1	1	1	1	1	1	1	1	10	4	1	1	1	1	1
702021	7	0	1	65	2	5	1	1	1	1	1	1	1	1	1	1	1	10	3	1	1	1	1	1
1101018	11	0	2	70	2	5	1	1	1	1	1	1	1	1	1	1	1	10	3	2	1	1	1	1
701017	7	0	1	65	2	5	1	1	1	1	1	1	1	1	1	1	1	10	2	1	1	1	1	1
701028	7	0	1	66	2	5	1	1	1	1	1	1	1	1	1	1	1	10	2	1	1	1	1	1
901009	9	0	1	66	2	5	1	1	2	1	1	1	1	1	1	1	1	11	1	1	1	1	1	1
802016	8	0	2	82	4	5	1	1	1	1	1	1	1	1	1	1	1	10	4	3	0	1	1	1
1401035	14	0	1	81	4	5	1	3	2	1	1	2	1	1	1	1	1	14	3	3	0	1	1	1
801035	8	0	2	65	2	1	1	3	2	1	2	1	1	1	1	1	1	14	4	1	1	1	0	1
701020	7	0	2	68	4	1	1	1	1	1	2	1	1	2	1	2	1	13	4	1	0	1	0	1
1301010	13	0	1	65	2	1	1	1	1	1	1	1	1	1	1	1	1	10	4	1	1	1	1	1
801041	8	0	1	72	2	2	1	3	2	1	1	1	1	2	1	1	1	14	4	2	1	1	0	1
802035	8	0	1	65	2	2	1	2	2	1	1	1	1	2	1	1	1	13	3	1	1	1	0	1
901044	9	0	1	76	2	2	1	1	1	1	1	2	1	1	1	1	1	11	3	2	1	1	0	1
901056	9	0	2	72	2	2	1	1	1	1	1	1	1	1	1	1	2	11	3	2	1	1	0	1
902095	9	0	1	80	3	2	1	1	1	1	1	1	1	1	1	1	1	10	4	3	0	1	0	1
901038	9	0	2	73	3	2	1	1	1	1	1	1	2	1	2	1	1	12	3	2	0	1	0	1
802039	8	0	1	69	4	2	1	3	1	1	1	2	2	1	1	1	1	14	3	1	0	1	0	1
1102081	11	0	2	78	4	2	1	1	2	2	1	2	2	1	1	1	1	14	3	2	0	1	0	1
801050	8	0	1	74	2	2	1	1	2	1	2	1	1	1	3	1	1	14	4	2	1	1	1	1
901041	9	0	2	77	2	2	1	1	1	1	1	1	1	1	2	1	1	11	4	2	1	1	1	1
701036	7	0	1	67	2	2	1	1	1	1	1	1	3	1	1	3	1	14	3	1	1	1	1	1
702038	7	0	1	67	2	2	1	1	1	1	1	1	1	1	1	1	1	10	3	1	1	1	1	1
702039	7	0	1	69	2	2	1	1	2	1	1	1	1	1	1	2	1	12	3	1	1	1	1	1
802038	8	0	1	67	2	2	1	2	1	1	1	1	1	1	1	1	1	11	3	1	1	1	1	1
1403011	14	0	1	69	2	2	1	1	1	1	1	1	1	1	1	1	1	10	3	1	1	1	1	1
901028	9	0	1	73	2	2	1	1	1	1	1	1	1	2	1	1	2	12	3	2	1	1	1	1
1402029	14	0	1	74	2	2	1	1	1	1	1	2	3	3	1	1	1	15	3	2	1	1	1	1
1403010	14	0	1	74	2	2	1	2	1	1	1	1	1	1	1	1	1	11	3	2	1	1	1	1
801046	8	0	1	72	4	2	1	1	2	1	1	1	3	1	2	2	1	15	4	2	0	1	1	1
902100	9	0	2	67	2	3	1	1	2	2	1	2	2	1	1	1	1	14	4	1	1	1	1	1
701015	7	0	1	73	2	3	1	2	1	2	1	1	1	2	1	2	1	14	4	2	1	1	1	1
702023	7	0	1	72	2	3	1	1	1	1	2	1	1	1	2	1	1	12	4	2	1	1	1	1
801056	8	0	1	70	2	3	1	2	2	1	1	1	1	1	1	1	2	13	4	2	1	1	1	1
801017	8	0	2	75	2	3	1	3	1	1	1	1	1	1	1	1	1	12	4	2	1	1	1	1
702010	7	0	1	68	2	3	1	1	1	2	1	1	2	1	2	1	2	14	3	1	1	1	1	1
702017	7	0	1	67	2	3	1	1	2	2	1	1	1	1	1	1	1	12	3	1	1	1	1	1
901074	9	0	2	65	2	3	1	2	2	1	1	1	1	2	1	1	1	13	3	1	1	1	1	1
902096	9	0	2	66	2	3	1	2	1	1	1	2	2	1	1	1	1	13	3	1	1	1	1	1
1301017	13	0	2	69	2	3	1	1	2	2	1	2	1	1	1	1	1	13	3	1	1	1	1	1
1401027	14	0	2	68	2	3	1	2	1	1	1	1	1	2	1	2	2	14	3	1	1	1	1	1
1402009	14	0	2	67	2	3	1	2	1	1	1	1	1	1	1	1	1	11	3	1	1	1	1	1
701011	7	0	1	70	2	3	1	2	1	1	2	1	1	1	2	1	1	13	3	2	1	1	1	1
901079	9	0	1	70	2	3	1	1	1	1	2	1	1	1	1	1	1	11	3	2	1	1	1	1
902086	9	0	1	71	2	3	1	1	1	1	1	1	1	1	1	1	1	10	3	2	1	1	1	1
902094	9	0	1	70	2	3	1	1	2	1	2	2	2	1	1	1	1	14	3	2	1	1	1	1
1101037	11	0	1	74	2	3	1	2	2	2	1	1	1	1	1	1	2	14	3	2	1	1	1	1
702028	7	0	2	73	2	3	1	1	1	1	1	1	1	1	2	1	1	11	3	2	1	1	1	1
801034	8	0	2	72	2	3	1	2	2	1	1	2	2	1	1	1	1	14	3	2	1	1	1	1
1301062	13	0	2	80	2	3	1	3	2	2	1	1	1	1	1	1	1	14	3	3	1	1	1	1
1402006	14	0	1	71	2	3	1	2	1	1	1	1	1	1	2	1	1	12	2	2	1	1	1	1
902084	9	0	2	80	4	3	1	1	1	1	1	1	1	1	1	1	1	10	4	3	0	1	1	1
901033	9	0	1	69	1	4	1	1	1	1	1	1	2	1	1	1	1	11	4	1	0	1	1	1
101006	1	0	2	72	1	4	1	1	1	1	1	2	2	1	1	1	1	12	4	2	0	1	1	1
301046	3	0	1	68	2	4	1	1	1	1	2	2	2	1	1	1	1	13	4	1	1	1	1	1
101019	1	0	1	72	2	4	1	1	1	1	1	1	1	2	2	1	1	12	4	2	1	1	1	1
801051	8	0	1	73	2	4	1	2	3	1	1	1	2	1	1	1	1	14	4	2	1	1	1	1
101049	1	0	2	77	2	4	1	1	2	2	2	1	2	1	1	1	1	14	4	2	1	1	1	1
702009	7	0	1	66	2	4	1	1	1	1	1	1	1	1	1	1	1	10	3	1	1	1	1	1
902085	9	0	1	65	2	4	1	1	2	2	1	1	2	1	1	1	1	13	3	1	1	1	1	1
1102073	11	0	1	65	2	4	1	1	2	2	1	1	1	2	2	1	1	14	3	1	1	1	1	1
101018	1	0	2	66	2	4	1	1	1	1	2	2	2	2	1	1	1	14	3	1	1	1	1	1
1102056	11	0	2	68	2	4	1	2	1	3	1	1	1	1	2	1	2	15	3	1	1	1	1	1
101041	1	0	1	72	2	4	1	1	1	1	1	1	1	1	1	1	1	10	3	2	1	1	1	1
701030	7	0	1	72	2	4	1	2	2	1	1	1	2	1	1	2	1	14	3	2	1	1	1	1
801028	8	0	1	71	2	4	1	2	2	1	1	2	2	1	1	1	1	14	3	2	1	1	1	1
1102053	11	0	2	74	2	4	1	1	1	1	2	2	1	2	2	1	1	14	3	2	1	1	1	1
702015	7	0	1	67	2	4	1	1	1	1	1	1	1	1	1	1	1	10	2	1	1	1	1	1
902090	9	0	1	70	4	4	1	1	1	1	1	1	1	1	1	1	1	10	4	2	0	1	1	1
101003	1	0	2	82	4	4	1	1	2	1	1	1	2	2	2	1	1	14	4	3	0	1	1	1
701034	7	0	1	68	4	5	1	2	1	1	1	2	2	2	2	1	1	15	3	1	0	1	0	1
1301060	13	0	1	68	2	5	1	1	2	1	1	1	1	1	1	2	1	12	4	1	1	1	1	1
801058	8	0	2	65	2	5	1	1	2	1	1	2	1	1	1	2	1	13	4	1	1	1	1	1
702024	7	0	1	68	2	5	1	1	1	1	1	1	1	2	1	2	1	12	3	1	1	1	1	1
802027	8	0	1	68	2	5	1	1	1	1	1	1	1	1	1	1	1	10	3	1	1	1	1	1
1301098	13	0	1	67	2	5	1	1	1	1	1	1	1	1	1	1	1	10	3	1	1	1	1	1
701026	7	0	2	67	2	5	1	1	1	1	1	1	1	1	1	1	1	10	3	1	1	1	1	1
701033	7	0	2	65	2	5	1	2	1	2	2	2	2	1	1	1	1	15	3	1	1	1	1	1
702011	7	0	2	67	2	5	1	1	1	1	1	1	1	1	1	1	1	10	3	1	1	1	1	1
902092	9	0	1	70	2	5	1	2	2	1	1	1	2	1	1	1	1	13	3	2	1	1	1	1
1102068	11	0	2	70	2	5	1	1	1	1	1	1	2	2	1	2	1	13	3	2	1	1	1	1
701022	7	0	1	66	2	5	1	1	1	1	1	1	1	1	1	1	1	10	2	1	1	1	1	1
1402014	14	0	2	69	2	5	1	2	1	2	1	1	2	1	2	1	2	15	2	1	1	1	1	1
802003	8	0	1	65	2	5	1	1	1	1	1	1	1	1	1	1	1	10	1	1	1	1	1	1
1401037	14	0	2	77	4	5	1	3	2	1	1	2	1	1	1	1	1	14	4	2	0	1	1	1
802015	8	0	1	76	4	5	1	1	1	1	1	1	1	1	1	1	1	10	2	2	0	1	1	1
1403031	14	0	1	67	2	1	1	1	1	1	1	1	1	1	1	1	1	10	3	1	1	1	0	1
1301020	13	0	2	80	4	1	1	1	2	2	1	2	1	1	1	2	2	15	4	3	0	1	0	1
1402047	14	0	1	69	2	1	1	2	1	1	2	1	2	1	2	2	1	15	4	1	1	1	1	1
1301042	13	0	1	74	2	1	1	1	1	1	1	1	1	1	1	1	1	10	4	2	1	1	1	1
701019	7	0	1	68	2	1	1	1	1	2	1	1	1	2	1	1	1	12	3	1	1	1	1	1
1403030	14	0	1	65	2	1	1	1	1	1	1	1	1	1	1	1	1	10	3	1	1	1	1	1
1403032	14	0	1	67	2	1	1	1	1	1	1	1	1	1	1	1	1	10	3	1	1	1	1	1
1403033	14	0	1	68	2	1	1	1	1	1	1	1	1	1	1	1	1	10	3	1	1	1	1	1
1403028	14	0	1	72	2	1	1	1	1	1	1	1	1	1	1	1	1	10	3	2	1	1	1	1
702043	7	0	2	72	2	1	1	1	1	1	1	1	1	2	1	1	1	11	3	2	1	1	1	1
802048	8	0	1	80	2	1	1	1	1	1	1	1	1	1	1	1	1	10	3	3	1	1	1	1
1101023	11	0	1	80	1	2	1	1	1	1	1	1	1	1	1	1	1	10	4	3	0	1	0	1
1402037	14	0	1	70	4	2	1	1	2	1	1	1	1	2	2	2	2	15	3	2	0	1	0	1
901025	9	0	2	68	2	2	1	1	1	1	1	1	1	1	1	1	1	10	4	1	1	1	1	1
1301061	13	0	2	72	2	2	1	1	1	1	1	1	3	1	1	1	1	12	4	2	1	1	1	1
1403019	14	0	2	79	2	2	1	2	1	1	1	1	1	2	1	2	1	13	4	2	1	1	1	1
1301012	13	0	1	83	2	2	1	1	1	1	4	1	1	1	1	1	1	13	4	3	1	1	1	1
901035	9	0	2	87	2	2	1	2	1	2	1	1	1	2	1	2	2	15	4	3	1	1	1	1
701014	7	0	1	67	2	2	1	1	1	1	1	1	3	1	1	3	1	14	3	1	1	1	1	1
701035	7	0	1	67	2	2	1	1	1	1	1	1	3	1	1	3	1	14	3	1	1	1	1	1
1403023	14	0	1	65	2	2	1	2	1	1	1	1	1	2	1	2	1	13	3	1	1	1	1	1
1402010	14	0	1	78	2	2	1	2	1	1	1	1	1	1	1	1	1	11	3	2	1	1	1	1
1403018	14	0	1	70	2	2	1	2	1	1	1	1	1	2	1	2	1	13	3	2	1	1	1	1
1402035	14	0	2	72	2	2	1	1	2	1	1	1	2	2	1	1	1	13	3	2	1	1	1	1
1403021	14	0	2	75	2	2	1	2	1	1	1	1	1	2	1	2	1	13	3	2	1	1	1	1
801033	8	0	2	73	4	2	1	1	2	2	2	1	1	1	1	1	1	13	4	2	0	1	1	1
801047	8	0	2	77	4	2	1	1	1	1	1	2	3	1	2	2	1	15	4	2	0	1	1	1
801020	8	0	1	71	2	3	1	3	2	3	1	1	1	1	1	1	1	15	4	2	1	1	0	1
1102051	11	0	2	68	2	3	1	2	1	2	1	1	2	1	1	1	1	13	3	1	1	1	0	1
1403027	14	0	1	68	2	3	1	1	1	1	1	1	1	1	1	1	1	10	2	1	1	1	0	1
1102071	11	0	2	65	1	3	1	2	2	1	1	1	2	1	1	1	1	13	2	1	0	1	1	1
801001	8	0	1	65	2	3	1	2	2	1	1	2	1	1	1	1	1	13	4	1	1	1	1	1
801054	8	0	1	67	2	3	1	3	2	1	1	1	1	1	2	1	1	14	4	1	1	1	1	1
801007	8	0	1	71	2	3	1	2	1	1	1	2	1	1	1	1	1	12	4	2	1	1	1	1
801048	8	0	1	74	2	3	1	2	2	1	1	1	3	1	1	2	1	15	4	2	1	1	1	1
1402005	14	0	1	76	2	3	1	1	1	1	1	1	1	1	1	1	1	10	4	2	1	1	1	1
801271	8	0	1	67	2	3	1	1	1	1	1	1	2	1	1	1	1	11	3	1	1	1	1	1
1301018	13	0	2	67	2	3	1	2	1	1	1	1	1	1	1	1	1	11	3	1	1	1	1	1
801038	8	0	2	72	2	3	1	1	3	1	1	3	2	1	1	1	1	15	3	2	1	1	1	1
1402041	14	0	1	67	2	3	1	1	1	2	1	1	2	1	1	1	1	12	2	1	1	1	1	1
701004	7	0	2	68	2	3	1	1	1	1	1	1	1	1	1	1	1	10	1	1	1	1	1	1
801029	8	0	2	70	4	3	1	2	1	1	1	1	1	1	2	2	1	13	4	2	0	1	1	1
901011	9	0	1	68	1	4	1	2	2	1	2	2	1	1	1	1	1	14	4	1	0	1	0	1
801015	8	0	2	65	2	4	1	1	1	3	2	1	1	2	1	1	1	14	4	1	1	1	1	1
801044	8	0	1	70	2	4	1	2	1	1	1	2	1	1	1	1	1	12	4	2	1	1	1	1
801045	8	0	1	70	2	4	1	1	1	2	3	1	1	1	2	1	1	14	4	2	1	1	1	1
101050	1	0	2	70	2	4	1	1	1	1	1	1	1	1	1	1	1	10	4	2	1	1	1	1
801005	8	0	2	71	2	4	1	1	1	1	1	1	1	1	2	1	1	11	4	2	1	1	1	1
1101044	11	0	2	75	2	4	1	2	2	2	1	1	1	1	1	1	1	13	4	2	1	1	1	1
801040	8	0	1	65	2	4	1	3	2	1	1	1	2	2	1	1	1	15	3	1	1	1	1	1
801057	8	0	1	66	2	4	1	2	1	2	1	1	1	1	1	1	1	12	3	1	1	1	1	1
702013	7	0	2	67	2	4	1	2	1	1	2	1	1	2	1	1	2	14	3	1	1	1	1	1
1102057	11	0	2	68	2	4	1	2	2	1	2	1	2	1	1	1	1	14	3	1	1	1	1	1
1102059	11	0	2	67	2	4	1	2	2	1	1	2	1	2	1	1	1	14	3	1	1	1	1	1
802019	8	0	1	77	2	4	1	1	1	1	1	1	1	1	1	1	1	10	3	2	1	1	1	1
101047	1	0	2	76	2	4	1	1	1	1	1	1	1	1	1	1	1	10	3	2	1	1	1	1
801031	8	0	2	82	2	4	1	3	2	1	2	1	1	2	1	1	1	15	3	3	1	1	1	1
802045	8	0	1	79	4	4	1	1	1	1	1	1	1	1	1	1	1	10	3	2	0	1	1	1
1110016	11	0	1	72	1	5	1	2	2	2	1	1	1	2	1	1	1	14	4	2	0	1	0	1
1101017	11	0	2	75	2	5	1	1	1	1	1	1	1	1	1	1	1	10	4	2	1	1	0	1
1101008	11	0	1	72	4	5	1	2	2	2	2	2	1	1	1	1	1	15	4	2	0	1	0	1
802032	8	0	2	65	2	5	1	3	2	1	1	2	2	1	1	1	1	15	4	1	1	1	1	1
1101026	11	0	1	78	2	5	1	1	1	1	1	1	1	1	1	1	1	10	4	2	1	1	1	1
1101010	11	0	2	74	2	5	1	1	1	1	1	1	1	1	2	2	1	12	4	2	1	1	1	1
1101012	11	0	2	74	2	5	1	1	1	1	1	1	1	1	1	1	1	10	4	2	1	1	1	1
1101014	11	0	2	75	2	5	1	1	1	1	1	1	1	1	1	1	1	10	4	2	1	1	1	1
1101001	11	0	1	88	2	5	1	2	1	3	1	1	1	1	1	2	1	14	4	3	1	1	1	1
901070	9	0	1	69	2	5	1	1	1	1	1	1	1	1	1	1	1	10	3	1	1	1	1	1
1102072	11	0	2	66	2	5	1	1	2	2	1	1	2	1	2	1	1	14	3	1	1	1	1	1
1301021	13	0	1	70	2	5	1	2	1	1	1	2	1	2	2	2	1	15	3	2	1	1	1	1
1102071	11	0	2	71	2	5	1	2	1	1	2	2	1	1	1	1	1	13	3	2	1	1	1	1
1102069	11	0	2	68	2	5	1	2	1	1	1	2	1	1	1	1	1	12	2	1	1	1	1	1
1403017	14	0	2	65	2	5	1	2	1	1	1	1	1	2	1	2	1	13	1	1	1	1	1	1
1101021	11	0	2	82	4	5	1	1	1	1	1	1	1	1	1	1	1	10	4	3	0	1	1	1
802028	8	0	2	78	4	5	1	1	1	1	1	1	1	1	1	1	1	10	3	2	0	1	1	1
802043	8	0	2	71	4	1	1	1	1	2	1	3	1	1	1	1	1	13	4	2	0	1	0	1
1301011	13	0	2	80	2	1	1	1	1	1	2	1	1	2	2	1	1	13	4	3	1	1	1	1
802034	8	0	2	76	4	2	1	1	1	1	1	1	1	1	1	1	1	10	4	2	0	1	0	1
801024	8	0	2	71	2	2	1	1	3	1	1	1	1	1	1	2	1	13	4	2	1	1	1	1
301038	3	0	2	65	2	2	1	3	2	2	1	1	1	2	1	1	1	15	3	1	1	1	1	1
701025	7	0	1	72	2	2	1	3	1	2	1	1	1	1	1	1	1	13	3	2	1	1	1	1
801011	8	0	2	71	2	3	1	2	1	2	2	2	1	1	1	1	1	14	4	2	1	1	1	1
701009	7	0	1	68	4	3	1	1	2	1	2	1	1	1	2	1	1	13	3	1	0	1	1	1
701010	7	0	1	73	2	3	2	1	2	1	2	2	1	2	1	2	1	15	3	2	1	1	1	1
101013	1	0	1	76	2	4	2	1	1	1	1	1	1	1	1	1	1	10	4	2	1	1	1	1
102012	1	0	1	68	4	1	2	1	1	1	1	1	1	1	1	1	1	10	4	1	0	1	0	1
901043	9	0	1	74	4	1	2	1	1	1	1	1	1	1	2	1	1	11	3	2	0	1	0	1
102004	1	0	1	72	2	1	2	1	1	1	1	1	1	1	1	1	1	10	4	2	1	1	1	1
901051	9	0	1	78	2	1	2	1	1	1	1	2	1	1	1	1	1	11	4	2	1	1	1	1
102026	1	0	1	67	2	1	2	1	1	1	1	1	1	1	1	1	1	10	3	1	1	1	1	1
102042	1	0	1	68	2	1	2	1	1	1	1	1	1	1	1	1	1	10	3	1	1	1	1	1
102049	1	0	2	71	2	1	2	1	1	1	1	1	1	1	1	1	1	10	3	2	1	1	1	1
102037	1	0	1	80	2	1	2	1	1	1	1	1	1	1	1	1	1	10	3	3	1	1	1	1
102024	1	0	2	78	4	1	2	1	2	1	1	2	1	1	2	1	1	13	3	2	0	1	1	1
901005	9	0	1	66	1	2	2	2	1	1	1	2	2	2	2	1	1	15	3	1	0	1	0	1
1403013	14	0	2	67	4	2	2	2	1	1	1	1	1	1	1	1	1	11	3	1	0	1	0	1
102011	1	0	1	73	4	2	2	1	1	1	1	1	1	1	1	1	1	10	3	2	0	1	0	1
901039	9	0	2	66	2	2	2	1	1	1	1	1	1	2	2	2	2	14	4	1	1	1	1	1
102005	1	0	1	69	2	2	2	2	2	1	1	2	1	1	1	1	1	13	3	1	1	1	1	1
1403012	14	0	1	66	2	2	2	2	1	1	1	1	1	1	1	1	1	11	3	1	1	1	1	1
102001	1	0	2	69	2	2	2	2	2	2	1	1	1	2	1	1	1	14	3	1	1	1	1	1
102018	1	0	2	69	2	2	2	1	1	1	1	1	1	1	1	1	1	10	3	1	1	1	1	1
102028	1	0	2	69	2	2	2	1	1	1	1	1	1	1	1	1	1	10	3	1	1	1	1	1
1403008	14	0	2	69	2	2	2	2	1	1	1	1	1	1	1	1	1	11	3	1	1	1	1	1
1403007	14	0	1	73	2	2	2	2	1	1	1	1	1	1	1	1	1	11	3	2	1	1	1	1
1403002	14	0	2	72	2	2	2	2	1	1	1	1	1	1	1	1	1	11	3	2	1	1	1	1
102045	1	0	1	66	2	2	2	1	1	1	1	1	1	1	1	1	1	10	2	1	1	1	1	1
901050	9	0	1	70	4	2	2	1	1	1	1	1	2	2	2	2	2	15	3	2	0	1	1	1
701036	7	0	1	66	2	3	2	2	2	1	1	1	1	1	1	2	1	13	3	1	1	1	1	1
701044	7	0	1	67	2	3	2	2	1	2	1	2	1	1	2	1	2	15	3	1	1	1	1	1
802014	8	0	2	65	2	3	2	1	1	1	1	2	1	2	1	2	1	13	3	1	1	1	1	1
701042	7	0	1	72	2	3	2	1	2	1	1	2	1	2	1	2	1	14	3	2	1	1	1	1
701043	7	0	1	72	2	3	2	1	2	1	1	2	1	1	1	2	1	13	3	2	1	1	1	1
701048	7	0	1	72	2	3	2	1	2	1	1	2	1	1	1	2	1	13	3	2	1	1	1	1
701049	7	0	1	72	2	3	2	1	2	1	1	2	1	1	1	2	1	13	3	2	1	1	1	1
1301099	13	0	1	79	2	3	2	1	1	1	1	2	1	1	1	1	1	11	3	2	1	1	1	1
102013	1	0	1	66	2	3	2	1	1	1	1	1	1	1	1	1	1	10	2	1	1	1	1	1
1402001	14	0	1	75	2	3	2	2	2	1	1	1	1	1	1	1	2	13	2	2	1	1	1	1
301044	3	0	1	72	2	4	2	1	2	2	2	1	1	1	1	2	1	14	4	2	1	1	1	1
702008	7	0	2	65	2	4	2	1	1	1	1	1	1	1	1	1	1	10	3	1	1	1	1	1
301043	3	0	1	70	2	4	2	1	1	2	2	1	2	1	1	1	1	13	3	2	1	1	1	1
701016	7	0	1	70	2	4	2	2	1	1	2	1	2	1	2	1	2	15	3	2	1	1	1	1
702005	7	0	1	70	2	4	2	1	1	1	2	1	2	1	1	1	1	12	3	2	1	1	1	1
702022	7	0	1	70	2	4	2	2	1	1	1	1	2	1	1	2	1	13	3	2	1	1	1	1
301039	3	0	2	72	2	4	2	1	2	2	1	1	1	1	1	2	1	13	3	2	1	1	1	1
701037	7	0	2	75	4	4	2	2	1	1	2	1	1	1	2	1	1	13	3	2	0	1	1	1
701039	7	0	2	75	4	4	2	2	1	1	2	1	1	1	2	1	1	13	3	2	0	1	1	1
701045	7	0	2	75	4	4	2	2	1	1	2	1	1	1	2	1	1	13	3	2	0	1	1	1
701046	7	0	2	75	4	4	2	2	1	1	2	1	1	1	2	1	1	13	3	2	0	1	1	1
701050	7	0	2	75	4	4	2	2	1	1	2	1	1	1	2	1	1	13	3	2	0	1	1	1
1401034	14	0	1	81	4	5	2	3	2	1	1	2	1	1	1	1	1	14	2	3	0	1	0	1
1401033	14	0	2	70	2	5	2	3	2	1	1	1	1	1	1	1	1	13	4	2	1	1	1	1
301022	3	0	1	71	2	5	2	2	1	1	1	2	1	1	3	1	1	14	2	2	1	1	1	1
1301087	13	0	1	74	2	5	2	3	1	1	1	1	1	1	1	1	1	12	2	2	1	1	1	1
901080	9	0	1	69	2	5	2	2	2	2	1	1	1	2	1	1	1	14	1	1	1	1	1	1
1301056	13	0	1	82	4	5	2	2	1	1	1	1	1	1	1	1	1	11	2	3	0	1	1	1
102022	1	0	2	68	2	1	2	2	2	2	1	1	1	2	1	1	1	14	4	1	1	1	1	1
102040	1	0	1	66	2	1	2	2	2	1	2	1	1	2	1	1	1	14	3	1	1	1	1	1
1301026	13	0	1	78	2	1	2	2	1	1	1	1	1	1	1	2	1	12	3	2	1	1	1	1
802046	8	0	1	80	2	1	2	2	1	1	1	3	3	1	1	1	1	15	3	3	1	1	1	1
102008	1	0	1	69	4	1	2	1	1	1	1	1	1	1	1	1	1	10	4	1	0	1	1	1
102010	1	0	2	77	4	1	2	1	1	1	1	1	1	1	1	1	1	10	4	2	0	1	1	1
1402039	14	0	1	75	3	2	2	3	1	1	1	1	1	1	2	1	1	13	4	2	0	1	0	1
1101004	11	0	1	74	4	2	2	1	1	1	1	1	1	1	1	1	1	10	4	2	0	1	0	1
1402038	14	0	1	72	4	2	2	2	2	1	1	1	1	1	2	2	1	14	4	2	0	1	0	1
1402043	14	0	1	72	4	2	2	1	3	1	1	1	1	2	2	2	1	15	4	2	0	1	0	1
301018	3	0	2	70	4	2	2	2	1	2	1	1	1	2	1	2	2	15	4	2	0	1	0	1
901052	9	0	2	68	2	2	2	3	2	2	2	1	1	1	1	1	1	15	4	1	1	1	1	1
1402003	14	0	2	69	2	2	2	1	1	1	1	1	1	1	1	2	1	11	4	1	1	1	1	1
1403025	14	0	2	83	2	2	2	2	1	1	1	1	1	2	1	2	1	13	4	3	1	1	1	1
102006	1	0	1	68	2	2	2	1	1	1	1	1	1	1	1	1	1	10	3	1	1	1	1	1
102009	1	0	1	67	2	2	2	1	1	1	1	1	1	1	1	1	1	10	3	1	1	1	1	1
102032	1	0	1	68	2	2	2	1	1	1	1	1	1	1	1	1	1	10	3	1	1	1	1	1
301028	3	0	1	65	2	2	2	2	2	1	1	1	1	1	2	2	2	15	3	1	1	1	1	1
901040	9	0	1	69	2	2	2	2	1	1	1	2	1	2	1	1	1	13	3	1	1	1	1	1
901054	9	0	1	66	2	2	2	2	2	2	2	1	1	1	1	1	1	14	3	1	1	1	1	1
102007	1	0	2	67	2	2	2	1	1	1	1	1	1	1	1	1	1	10	3	1	1	1	1	1
102025	1	0	2	69	2	2	2	1	1	1	1	1	1	1	1	1	1	10	3	1	1	1	1	1
102041	1	0	2	68	2	2	2	2	2	1	1	1	2	1	1	1	1	13	3	1	1	1	1	1
701032	7	0	2	68	2	2	2	1	1	2	1	1	1	1	1	1	1	11	3	1	1	1	1	1
1102098	11	0	2	66	2	2	2	3	1	1	1	2	2	2	1	1	1	15	3	1	1	1	1	1
102027	1	0	1	71	2	2	2	2	2	1	1	2	1	1	2	1	1	14	3	2	1	1	1	1
102036	1	0	1	72	2	2	2	2	2	1	1	2	2	1	1	2	1	15	3	2	1	1	1	1
901057	9	0	1	72	2	2	2	2	1	1	1	1	1	1	1	1	2	12	3	2	1	1	1	1
902097	9	0	1	70	2	2	2	1	2	2	2	2	2	1	1	1	1	15	3	2	1	1	1	1
1402007	14	0	1	76	2	2	2	2	1	1	1	1	1	1	1	1	1	11	3	2	1	1	1	1
1402036	14	0	1	74	2	2	2	1	2	1	2	2	2	2	1	1	1	15	3	2	1	1	1	1
102002	1	0	2	70	2	2	2	1	1	1	1	1	1	1	1	1	1	10	3	2	1	1	1	1
102017	1	0	2	75	2	2	2	2	2	1	1	2	1	1	1	1	1	13	3	2	1	1	1	1
1102097	11	0	2	72	2	2	2	2	2	2	1	1	1	1	1	1	1	13	3	2	1	1	1	1
1403005	14	0	1	81	2	2	2	2	1	1	1	1	1	1	1	1	1	11	3	3	1	1	1	1
102046	1	0	2	82	2	2	2	1	1	1	1	1	1	1	1	1	1	10	3	3	1	1	1	1
1402008	14	0	1	70	2	2	2	2	1	1	1	1	1	1	1	1	1	11	2	2	1	1	1	1
301019	3	0	1	85	4	2	2	1	2	2	1	1	1	2	1	2	2	15	4	3	0	1	1	1
102051	1	0	2	68	4	2	2	1	1	1	1	1	1	1	1	1	1	10	3	1	0	1	1	1
801003	8	0	2	70	2	3	2	1	1	1	1	1	2	2	1	1	1	12	3	2	1	1	0	1
701002	7	0	2	68	2	3	2	2	2	1	1	1	1	1	1	2	1	13	4	1	1	1	1	1
1301032	13	0	2	68	2	3	2	2	2	1	1	1	1	1	1	1	1	12	4	1	1	1	1	1
801036	8	0	1	68	2	3	2	1	2	1	2	1	2	1	1	1	1	13	3	1	1	1	1	1
801053	8	0	1	69	2	3	2	2	2	1	1	1	1	2	1	1	1	13	3	1	1	1	1	1
1403024	14	0	1	67	2	3	2	2	1	1	1	1	1	2	1	2	1	13	3	1	1	1	1	1
801037	8	0	2	65	2	3	2	1	2	2	1	3	1	1	1	2	1	15	3	1	1	1	1	1
901042	9	0	1	78	2	3	2	2	2	1	2	1	1	1	1	1	1	13	3	2	1	1	1	1
901055	9	0	1	77	2	3	2	1	2	1	1	1	1	1	2	1	1	12	3	2	1	1	1	1
1301090	13	0	1	76	2	3	2	1	1	1	1	2	2	3	1	1	2	15	3	2	1	1	1	1
902081	9	0	1	81	2	3	2	1	1	1	1	2	2	1	2	2	1	14	3	3	1	1	1	1
1301064	13	0	2	72	4	4	2	2	2	1	1	1	1	1	1	1	1	12	4	2	0	1	0	1
701031	7	0	2	68	4	4	2	2	3	1	1	1	2	1	1	1	1	14	3	1	0	1	0	1
802020	8	0	1	68	2	4	2	1	1	1	1	1	1	1	1	1	1	10	3	1	1	1	1	1
702007	7	0	1	72	2	4	2	1	1	1	1	1	1	1	1	1	1	10	3	2	1	1	1	1
801026	8	0	2	73	2	4	2	1	1	1	1	1	1	1	1	1	1	10	3	2	1	1	1	1
1301069	13	0	1	65	2	4	2	1	1	1	1	1	1	1	1	1	1	10	2	1	1	1	1	1
701007	7	0	2	68	4	5	2	2	2	1	1	2	2	1	1	2	1	15	3	1	0	1	0	1
701012	7	0	2	68	4	5	2	2	2	1	1	2	2	1	1	2	1	15	3	1	0	1	0	1
701013	7	0	2	68	4	5	2	2	2	1	1	2	2	1	1	2	1	15	3	1	0	1	0	1
702025	7	0	2	69	4	5	2	2	2	1	1	1	1	2	1	1	1	13	3	1	0	1	0	1
801032	8	0	2	65	2	5	2	1	2	1	1	1	1	1	2	1	1	12	4	1	1	1	1	1
1401036	14	0	2	67	2	5	2	3	2	1	1	2	1	1	1	1	1	14	4	1	1	1	1	1
1101047	11	0	1	67	2	5	2	3	1	1	1	1	1	1	1	2	1	13	3	1	1	1	1	1
802037	8	0	1	80	2	5	2	1	1	1	1	1	1	1	1	1	1	10	3	3	1	1	1	1
1301004	13	0	1	69	2	5	2	1	1	1	1	1	1	1	1	1	1	10	2	1	1	1	1	1
1301044	13	0	1	71	2	5	2	2	1	1	1	1	1	1	1	1	1	11	2	2	1	1	1	1
1402004	14	0	1	70	2	5	2	2	1	1	1	1	1	1	2	1	1	12	2	2	1	1	1	1
901032	9	0	1	77	2	5	2	1	1	1	1	1	1	1	1	2	1	11	1	2	1	1	1	1
301034	3	0	2	84	4	5	2	2	1	1	1	2	2	3	1	1	1	15	4	3	0	1	1	1
102019	1	0	1	72	1	1	2	1	1	1	1	1	1	1	1	1	1	10	4	2	0	1	0	1
102030	1	0	1	70	4	1	2	1	1	1	1	1	1	1	1	1	1	10	3	2	0	1	0	1
102038	1	0	1	80	2	1	2	2	2	1	2	1	2	1	1	2	1	15	4	3	1	1	1	1
102050	1	0	1	65	2	1	2	2	1	1	1	1	2	1	1	1	1	12	3	1	1	1	1	1
102015	1	0	2	68	2	1	2	1	1	1	1	1	1	1	1	1	1	10	3	1	1	1	1	1
102035	1	0	1	78	2	1	2	1	1	1	1	1	1	1	1	1	1	10	3	2	1	1	1	1
102029	1	0	2	71	2	1	2	2	2	1	2	2	1	1	1	2	1	15	3	2	1	1	1	1
702040	7	0	2	70	2	1	2	2	2	2	2	1	1	1	1	1	1	14	3	2	1	1	1	1
102021	1	0	2	68	4	2	2	2	2	1	1	2	1	1	1	1	1	13	4	1	0	1	0	1
801019	8	0	2	65	2	2	2	3	3	1	2	1	1	1	1	1	1	15	4	1	1	1	1	1
801022	8	0	2	66	2	2	2	1	1	1	1	2	2	1	1	2	2	14	4	1	1	1	1	1
102003	1	0	2	76	2	2	2	2	2	2	1	1	1	2	1	1	1	14	4	2	1	1	1	1
102031	1	0	2	75	2	2	2	1	1	1	1	2	1	1	1	1	1	11	4	2	1	1	1	1
102034	1	0	2	75	2	2	2	1	1	1	1	2	1	1	1	1	1	11	4	2	1	1	1	1
102016	1	0	1	68	2	2	2	2	1	1	1	1	1	2	1	1	1	12	3	1	1	1	1	1
102020	1	0	1	67	2	2	2	2	1	1	1	1	1	1	1	1	1	11	3	1	1	1	1	1
102039	1	0	2	67	2	2	2	1	1	1	1	1	1	1	1	1	1	10	3	1	1	1	1	1
102044	1	0	1	71	2	2	2	2	2	1	1	1	2	2	1	1	1	14	3	2	1	1	1	1
901019	9	0	1	73	2	2	2	3	1	1	1	2	2	1	1	2	1	15	3	2	1	1	1	1
102014	1	0	1	69	2	2	2	1	1	1	1	1	1	1	1	1	1	10	2	1	1	1	1	1
102033	1	0	1	69	2	2	2	1	1	1	1	1	1	1	1	1	1	10	2	1	1	1	1	1
102048	1	0	1	78	2	2	2	2	2	1	1	2	2	1	1	1	1	14	2	2	1	1	1	1
1402040	14	0	1	73	2	2	2	2	2	1	1	1	1	1	1	2	2	14	2	2	1	1	1	1
1403016	14	0	1	77	2	2	2	2	1	1	1	1	1	2	1	2	1	13	2	2	1	1	1	1
1403026	14	0	2	84	4	2	2	2	1	1	1	1	1	2	1	2	1	13	4	3	0	1	1	1
802029	8	0	2	73	4	3	2	2	2	1	2	2	2	1	1	1	1	15	4	2	0	1	0	1
1301088	13	0	1	75	4	3	2	1	2	1	1	2	2	1	1	1	1	13	3	2	0	1	0	1
801021	8	0	2	65	2	3	2	2	1	1	2	2	1	1	1	2	1	14	4	1	1	1	1	1
801039	8	0	2	65	2	3	2	2	1	2	3	1	1	1	1	1	1	14	4	1	1	1	1	1
902099	9	0	1	67	2	3	2	2	1	1	1	2	2	1	2	1	1	14	1	1	1	1	1	1
701005	7	0	1	84	2	3	2	2	1	1	2	1	1	2	1	1	1	13	1	3	1	1	1	1
901002	9	0	2	70	4	3	2	2	2	1	1	2	2	1	1	2	1	15	3	2	0	1	1	1
1402019	14	0	1	70	2	4	2	2	1	1	1	1	1	1	2	1	2	13	3	2	1	1	0	1
702026	7	0	1	69	4	4	2	2	2	1	1	1	2	1	1	1	1	13	3	1	0	1	0	1
301050	3	0	1	65	2	4	2	3	1	1	1	1	1	1	2	3	1	15	4	1	1	1	1	1
802021	8	0	2	67	2	4	2	2	2	1	1	1	1	1	1	1	1	12	4	1	1	1	1	1
801043	8	0	1	77	2	4	2	1	1	1	1	2	2	1	2	1	1	13	4	2	1	1	1	1
101004	1	0	2	71	2	4	2	1	2	1	1	2	2	1	1	1	1	13	4	2	1	1	1	1
101023	1	0	2	71	2	4	2	1	1	2	2	2	1	1	1	1	1	13	4	2	1	1	1	1
1301023	13	0	2	70	2	4	2	3	1	1	1	2	1	1	2	1	1	14	4	2	1	1	1	1
101035	1	0	2	81	2	4	2	4	1	1	1	1	1	1	1	1	1	13	4	3	1	1	1	1
802023	8	0	2	68	2	4	2	2	2	1	1	1	1	1	2	1	2	14	3	1	1	1	1	1
801013	8	0	1	73	2	4	2	1	1	1	1	1	1	1	1	1	1	10	3	2	1	1	1	1
1301007	13	0	1	74	2	4	2	1	2	1	1	2	1	1	2	1	1	13	3	2	1	1	1	1
1301083	13	0	1	73	2	4	2	3	1	1	1	1	1	1	1	1	1	12	2	2	1	1	1	1
1301091	13	0	2	68	4	5	2	1	1	1	1	2	3	2	2	1	1	15	4	1	0	1	0	1
801004	8	0	2	65	2	5	2	1	2	1	1	2	1	1	2	1	1	13	4	1	1	1	1	1
1301024	13	0	2	68	2	5	2	1	1	1	1	2	2	2	1	1	1	13	4	1	1	1	1	1
802031	8	0	1	67	2	5	2	1	1	1	1	1	1	1	1	1	1	10	3	1	1	1	1	1
1403015	14	0	2	83	2	5	2	2	1	1	1	1	1	2	1	2	1	13	3	3	1	1	1	1
102047	1	0	1	65	4	1	2	2	1	1	2	1	2	2	1	1	1	14	3	1	0	1	0	1
1301075	13	0	1	67	4	2	2	1	1	1	1	1	1	1	1	1	1	10	2	1	0	1	0	1
802012	8	0	2	69	2	5	2	2	1	1	1	1	1	1	3	1	2	14	3	1	1	1	1	1
701001	7	0	2	68	4	5	2	2	2	1	1	2	2	1	1	2	1	15	3	1	0	1	0	1
1301009	13	0	1	73	4	2	1	1	1	1	1	1	1	1	1	1	1	10	3	2	0	2	0	1
101007	1	0	2	66	4	4	1	3	3	3	1	1	1	1	1	1	1	16	4	1	0	1	1	2
802049	8	0	1	71	4	1	1	2	1	1	1	3	4	3	1	1	1	18	4	2	0	1	0	2
1402045	14	0	2	70	2	1	1	2	3	3	1	2	1	1	2	2	1	18	4	2	1	1	1	2
1401025	14	0	2	69	2	1	1	1	2	2	2	2	3	3	2	2	2	21	3	1	1	1	1	2
1401024	14	0	1	71	2	1	1	1	1	1	2	2	2	2	2	2	2	17	3	2	1	1	1	2
902093	9	0	2	72	4	2	1	2	1	2	2	2	2	1	2	1	1	16	4	2	0	1	0	2
1102061	11	0	2	66	2	2	1	2	2	3	1	1	1	3	2	2	3	20	3	1	1	1	1	2
1102092	11	0	2	67	4	2	1	1	1	1	1	2	3	3	3	2	2	19	3	1	0	1	1	2
1102077	11	0	2	72	4	2	1	3	1	2	1	2	2	1	2	2	3	19	3	2	0	1	1	2
1101048	11	0	1	79	4	3	1	3	2	2	2	2	2	2	3	2	1	21	4	2	0	1	0	2
1301053	13	0	2	67	2	3	1	3	2	1	1	2	1	2	2	1	1	16	4	1	1	1	1	2
801052	8	0	1	71	2	3	1	3	2	1	2	1	2	2	2	1	1	17	4	2	1	1	1	2
301031	3	0	2	66	2	3	1	3	2	1	2	2	3	2	2	2	1	20	3	1	1	1	1	2
1402013	14	0	2	65	2	3	1	2	2	1	3	2	2	2	2	3	1	20	3	1	1	1	1	2
701008	7	0	1	73	2	3	1	2	2	1	2	1	2	1	2	1	2	16	2	2	1	1	1	2
1401026	14	0	1	73	2	3	1	2	1	1	1	2	3	2	2	1	2	17	2	2	1	1	1	2
101029	1	0	2	69	2	4	1	1	1	2	2	1	1	1	3	5	3	20	4	1	1	1	1	2
902098	9	0	1	65	2	4	1	1	2	2	1	2	2	2	2	2	1	17	3	1	1	1	1	2
802025	8	0	2	69	2	5	1	3	2	2	1	2	2	1	2	1	1	17	4	1	1	1	1	2
1301077	13	0	2	69	2	5	1	2	3	2	1	2	3	3	1	1	1	19	4	1	1	1	1	2
1101011	11	0	1	75	2	5	1	2	2	2	2	2	2	2	1	1	1	17	4	2	1	1	1	2
701031	7	0	1	65	2	5	1	3	2	2	2	2	2	1	1	1	1	17	3	1	1	1	1	2
802001	8	0	1	69	2	5	1	2	3	3	2	2	2	2	1	1	1	19	3	1	1	1	1	2
1401010	14	0	1	66	2	5	1	2	2	3	1	2	2	2	2	2	1	19	1	1	1	1	1	2
901072	9	0	1	76	4	1	1	2	2	2	2	2	2	2	1	1	1	17	4	2	0	1	0	2
901071	9	0	1	67	4	1	1	2	2	2	2	2	2	1	1	1	1	16	3	1	0	1	0	2
701024	7	0	2	66	2	1	1	2	1	1	1	3	3	1	2	1	1	16	3	1	1	1	1	2
1402050	14	0	2	66	2	1	1	2	3	3	2	1	1	2	1	3	1	19	3	1	1	1	1	2
301036	3	0	1	76	4	2	1	2	2	1	1	2	2	3	2	2	1	18	3	2	0	1	0	2
901053	9	0	2	72	4	2	1	2	2	2	2	1	1	2	2	2	2	18	3	2	0	1	0	2
1402024	14	0	2	79	4	2	1	2	1	1	1	1	1	2	3	3	1	16	3	2	0	1	0	2
901023	9	0	2	66	2	2	1	2	2	1	2	2	2	2	2	2	3	20	4	1	1	1	1	2
901068	9	0	2	67	2	2	1	2	2	2	2	2	2	2	2	2	2	20	4	1	1	1	1	2
1102096	11	0	1	73	2	2	1	1	2	2	1	2	2	2	1	3	3	19	4	2	1	1	1	2
901063	9	0	2	71	2	2	1	2	2	2	2	2	2	1	2	2	2	19	4	2	1	1	1	2
1101036	11	0	2	73	2	2	1	2	2	2	1	2	2	2	1	2	3	19	4	2	1	1	1	2
1101039	11	0	2	78	2	2	1	2	2	2	1	3	2	3	1	2	2	20	4	2	1	1	1	2
1301065	13	0	2	72	2	2	1	2	2	2	1	1	1	3	3	2	2	19	4	2	1	1	1	2
1301033	13	0	2	80	2	2	1	3	3	3	1	1	1	1	3	1	1	18	4	3	1	1	1	2
802050	8	0	1	69	2	2	1	2	1	1	2	3	3	2	3	1	1	19	3	1	1	1	1	2
901024	9	0	1	69	2	2	1	2	1	1	2	2	2	2	2	2	3	19	3	1	1	1	1	2
1102093	11	0	2	67	2	2	1	1	2	2	2	2	1	1	3	3	3	20	3	1	1	1	1	2
1401016	14	0	1	72	2	2	1	2	2	3	1	2	2	2	2	2	1	19	3	2	1	1	1	2
1102080	11	0	2	77	2	2	1	2	1	1	1	2	2	1	2	2	2	16	3	2	1	1	1	2
1402015	14	0	2	70	2	2	1	2	2	3	1	2	2	2	2	2	2	20	3	2	1	1	1	2
901064	9	0	1	75	2	2	1	2	2	2	2	2	2	2	2	2	2	20	2	2	1	1	1	2
1102091	11	0	2	67	4	2	1	2	2	3	1	1	1	2	3	1	1	17	3	1	0	1	1	2
801023	8	0	1	65	2	3	1	3	3	2	1	3	1	1	1	1	1	17	4	1	1	1	1	2
801012	8	0	2	68	2	3	1	3	2	1	2	2	2	2	2	2	1	19	4	1	1	1	1	2
801014	8	0	2	73	2	3	1	3	3	2	1	1	2	1	2	2	2	19	4	2	1	1	1	2
1401009	14	0	2	72	2	3	1	2	2	3	1	2	2	2	2	2	1	19	4	2	1	1	1	2
1101005	11	0	2	67	2	3	1	1	2	2	2	2	1	1	1	2	2	16	3	1	1	1	1	2
801010	8	0	2	78	2	3	1	2	1	2	2	2	1	1	2	2	2	17	3	2	1	1	1	2
901060	9	0	2	72	2	3	1	2	2	2	2	2	2	2	2	2	2	20	3	2	1	1	1	2
1102078	11	0	2	74	2	3	1	2	2	2	1	1	2	1	2	3	1	17	3	2	1	1	1	2
301033	3	0	2	79	4	3	1	3	2	1	2	3	2	2	1	3	2	21	4	2	0	1	1	2
101046	1	0	2	67	2	4	1	3	2	1	1	1	1	3	4	2	2	20	4	1	1	1	1	2
1101015	11	0	1	70	2	4	1	2	2	2	1	2	1	2	2	1	1	16	4	2	1	1	1	2
101024	1	0	2	78	2	4	1	1	1	1	1	2	2	2	1	3	3	17	4	2	1	1	1	2
101048	1	0	2	73	2	4	1	1	1	1	2	2	2	1	1	2	3	16	4	2	1	1	1	2
801042	8	0	2	74	2	4	1	3	2	1	2	1	1	1	3	1	1	16	4	2	1	1	1	2
901078	9	0	1	68	2	4	1	2	2	2	2	2	2	2	1	1	2	18	3	1	1	1	1	2
802036	8	0	2	65	2	4	1	3	1	1	2	3	3	2	1	1	1	18	3	1	1	1	1	2
1102066	11	0	2	65	2	4	1	2	3	2	1	3	1	1	1	2	1	17	3	1	1	1	1	2
101020	1	0	1	78	2	4	1	1	1	2	2	2	2	2	2	2	1	17	3	2	1	1	1	2
101017	1	0	2	68	4	4	1	1	1	2	2	2	2	3	3	3	2	21	4	1	0	1	1	2
101044	1	0	1	72	4	4	1	3	2	2	2	2	2	3	2	1	1	20	4	2	0	1	1	2
101016	1	0	2	79	4	4	1	3	3	2	2	1	1	1	1	1	2	17	3	2	0	1	1	2
1101022	11	0	2	79	1	5	1	2	2	2	2	1	1	1	2	2	2	17	4	2	0	1	1	2
1301082	13	0	1	73	2	2	1	3	3	1	1	4	4	1	1	1	1	20	3	2	1	1	0	2
1401019	14	0	1	65	2	2	1	2	2	3	1	2	2	2	2	2	1	19	3	1	1	1	1	2
701018	7	0	2	67	2	2	1	1	1	1	3	1	3	1	1	3	1	16	3	1	1	1	1	2
801013	8	0	2	72	2	3	1	3	3	3	3	1	2	1	2	1	1	20	4	2	1	1	0	2
701023	7	0	1	69	2	3	1	3	2	1	1	2	2	1	3	2	1	18	3	1	1	1	1	2
802024	8	0	2	65	2	5	1	4	1	1	1	2	2	2	2	1	1	17	3	1	1	1	1	2
801030	8	0	1	76	4	5	1	2	1	1	1	1	1	3	1	3	3	17	3	2	0	1	1	2
301037	3	0	2	71	4	2	1	3	2	2	3	2	1	1	2	2	1	19	3	2	0	1	0	2
802033	8	0	2	77	4	5	1	2	3	2	2	2	2	2	2	2	2	21	4	2	0	1	1	2
1402016	14	0	2	68	2	4	2	2	1	1	2	2	3	3	2	1	1	18	2	1	1	1	1	2
802007	8	0	2	68	2	1	2	2	1	1	2	2	1	2	2	3	1	17	4	1	1	1	1	2
802005	8	0	1	81	2	1	2	3	2	2	1	2	2	2	1	2	2	19	2	3	1	1	1	2
301021	3	0	2	74	4	2	2	1	3	2	1	1	1	1	3	3	5	21	3	2	0	1	0	2
901058	9	0	1	76	2	2	2	2	2	2	2	2	1	1	1	1	2	16	3	2	1	1	1	2
102043	1	0	2	70	2	2	2	2	2	1	1	2	2	2	1	2	1	16	3	2	1	1	1	2
901001	9	0	2	71	4	3	2	2	1	1	2	2	2	2	3	2	2	19	3	2	0	1	0	2
1102094	11	0	2	66	2	3	2	2	3	2	2	1	3	1	1	1	2	18	3	1	1	1	1	2
301042	3	0	1	75	2	4	2	2	3	1	1	2	2	1	1	2	1	16	4	2	1	1	1	2
901045	9	0	2	65	2	4	2	2	2	2	1	1	1	2	1	2	2	16	3	1	1	1	1	2
901046	9	0	2	66	2	4	2	3	2	2	2	2	2	2	2	2	1	20	3	1	1	1	1	2
901047	9	0	2	72	4	4	2	2	2	2	1	2	2	1	1	2	2	17	4	2	0	1	1	2
101032	1	0	1	82	4	4	2	5	3	3	1	1	1	1	1	1	1	18	4	3	0	1	1	2
902091	9	0	1	66	2	5	2	2	2	2	1	2	2	1	2	2	1	17	4	1	1	1	1	2
702037	7	0	2	67	2	5	2	2	1	2	1	2	2	1	2	2	2	17	3	1	1	1	1	2
1102062	11	0	1	75	2	5	2	1	2	3	1	2	1	2	2	3	1	18	2	2	1	1	1	2
1401017	14	0	2	65	2	1	2	2	2	3	1	2	2	2	2	2	1	19	4	1	1	1	1	2
802047	8	0	2	71	2	1	2	3	1	1	3	2	2	1	2	1	1	17	4	2	1	1	1	2
1401012	14	0	1	77	2	1	2	2	2	3	1	2	2	2	2	2	1	19	3	2	1	1	1	2
1401022	14	0	2	82	4	1	2	2	2	3	1	2	2	2	2	2	1	19	4	3	0	1	1	2
801018	8	0	1	76	4	2	2	3	2	1	3	2	1	1	1	1	1	16	4	2	0	1	0	2
1101002	11	0	1	70	4	2	2	2	2	1	1	2	2	2	1	3	3	19	4	2	0	1	0	2
1401001	14	0	2	84	4	2	2	2	2	3	1	2	2	2	2	2	1	19	4	3	0	1	0	2
1301070	13	0	1	70	4	2	2	1	1	1	1	1	1	3	3	3	3	18	3	2	0	1	0	2
1401015	14	0	2	76	2	2	2	2	2	3	1	2	2	2	2	2	1	19	4	2	1	1	1	2
1402044	14	0	2	71	2	2	2	2	3	2	1	2	2	1	2	3	1	19	4	2	1	1	1	2
1402017	14	0	1	69	2	2	2	2	1	1	1	1	1	2	3	3	2	17	3	1	1	1	1	2
801049	8	0	2	65	2	2	2	3	3	2	1	1	2	1	1	1	1	16	3	1	1	1	1	2
901037	9	0	2	67	2	2	2	2	2	2	1	1	1	2	2	2	2	17	3	1	1	1	1	2
1401021	14	0	2	66	2	2	2	2	2	3	1	2	2	2	2	2	1	19	3	1	1	1	1	2
901036	9	0	2	73	2	2	2	2	2	2	2	2	1	2	1	1	2	17	3	2	1	1	1	2
1102090	11	0	2	70	2	2	2	3	3	2	1	2	2	1	2	3	2	21	3	2	1	1	1	2
301016	3	0	1	69	4	2	2	2	1	2	2	2	1	2	1	1	2	16	3	1	0	1	1	2
301012	3	0	2	69	2	3	2	1	2	1	3	2	3	1	3	2	2	20	4	1	1	1	1	2
801009	8	0	2	66	2	3	2	3	2	1	2	1	1	1	1	2	2	16	4	1	1	1	1	2
901048	9	0	2	67	2	3	2	3	2	2	1	2	2	2	2	2	2	20	4	1	1	1	1	2
1401014	14	0	2	65	2	3	2	2	2	3	1	2	2	2	2	2	1	19	4	1	1	1	1	2
301032	3	0	1	67	2	3	2	2	3	1	1	3	3	3	2	2	1	21	3	1	1	1	1	2
901049	9	0	1	68	2	3	2	2	2	2	1	2	2	2	2	2	2	19	3	1	1	1	1	2
1102060	11	0	2	68	2	3	2	3	2	2	1	3	1	1	1	1	1	16	3	1	1	1	1	2
301011	3	0	1	72	2	3	2	2	1	1	2	3	2	1	3	3	2	20	3	2	1	1	1	2
902088	9	0	1	72	2	3	2	4	2	2	1	1	2	1	2	2	2	19	3	2	1	1	1	2
1301013	13	0	1	72	2	3	2	3	2	1	1	2	2	2	1	1	1	16	3	2	1	1	1	2
1401013	14	0	1	70	2	3	2	2	2	3	1	2	2	2	2	2	1	19	3	2	1	1	1	2
901082	9	0	1	87	2	3	2	2	2	2	3	2	2	2	2	2	2	21	3	3	1	1	1	2
1402046	14	0	1	80	4	3	2	3	2	3	2	3	2	1	1	2	1	20	4	3	0	1	1	2
802002	8	0	1	80	4	3	2	3	2	1	2	2	2	1	1	1	1	16	3	3	0	1	1	2
802051	8	0	2	68	2	4	2	2	1	1	1	3	2	2	3	3	1	19	4	1	1	1	1	2
901003	9	0	1	77	2	4	2	3	1	1	2	2	1	1	2	2	1	16	4	2	1	1	1	2
802004	8	0	1	65	2	4	2	3	2	2	1	2	2	2	1	2	2	19	3	1	1	1	1	2
901030	9	0	1	66	2	4	2	2	1	2	2	2	2	2	2	3	1	19	3	1	1	1	1	2
1301008	13	0	2	75	2	4	2	3	2	1	1	3	3	3	2	1	1	20	3	2	1	1	1	2
1102084	11	0	1	83	2	4	2	2	2	3	1	2	2	1	1	2	1	17	3	3	1	1	1	2
701029	7	0	2	65	4	5	2	3	3	2	1	1	2	2	1	1	1	17	3	1	0	1	0	2
1301096	13	0	2	75	2	5	2	2	1	2	2	2	2	1	2	2	1	17	4	2	1	1	1	2
701030	7	0	1	72	2	5	2	3	2	2	1	2	2	1	2	2	1	18	3	2	1	1	1	2
701032	7	0	1	70	2	5	2	3	2	2	1	2	2	2	1	1	1	17	3	2	1	1	1	2
301030	3	0	1	76	2	5	2	3	3	1	2	2	2	2	1	1	1	18	2	2	1	1	1	2
1301027	13	0	2	81	4	5	2	1	2	2	2	2	2	2	2	2	2	19	4	3	0	1	1	2
901029	9	0	2	74	4	1	2	3	2	2	2	2	2	2	2	2	2	21	3	2	0	1	0	2
1401018	14	0	1	71	2	1	2	2	2	3	1	2	2	2	2	2	1	19	4	2	1	1	1	2
301035	3	0	2	67	4	2	2	2	2	3	2	1	2	2	3	2	2	21	4	1	0	1	0	2
102023	1	0	2	72	4	2	2	3	2	1	1	2	2	2	1	1	1	16	4	2	0	1	0	2
802041	8	0	2	77	4	2	2	3	2	1	1	2	3	1	1	1	1	16	4	2	0	1	0	2
1301035	13	0	1	69	2	2	2	1	1	1	1	1	1	1	4	3	5	19	4	1	1	1	1	2
1301025	13	0	1	74	2	2	2	2	2	2	2	2	2	2	2	2	2	20	3	2	1	1	1	2
1301050	13	0	2	72	2	2	2	3	2	1	1	1	1	3	4	1	1	18	3	2	1	1	1	2
1301003	13	0	1	83	2	2	2	2	2	2	2	2	2	2	2	2	2	20	3	3	1	1	1	2
901034	9	0	1	74	2	2	2	2	2	2	2	2	2	2	2	1	2	19	2	2	1	1	1	2
301029	3	0	2	69	4	2	2	2	2	2	1	3	3	2	2	1	2	20	4	1	0	1	1	2
301013	3	0	2	77	4	2	2	2	2	2	2	1	2	2	2	1	2	18	4	2	0	1	1	2
1301014	13	0	2	68	2	3	2	2	3	2	1	1	1	1	3	2	2	18	3	1	1	1	1	2
901059	9	0	1	79	2	3	2	3	3	2	2	2	1	1	2	2	1	19	3	2	1	1	1	2
101026	1	0	2	67	2	4	2	5	1	1	1	1	1	1	5	2	3	21	4	1	1	1	1	2
101031	1	0	2	73	2	4	2	1	2	3	3	2	2	2	2	1	1	19	4	2	1	1	1	2
1301057	13	0	1	87	2	4	2	4	2	1	1	1	1	1	3	2	2	18	4	3	1	1	1	2
101036	1	0	1	78	2	4	2	5	5	1	1	1	1	1	1	1	1	18	3	2	1	1	1	2
101022	1	0	2	74	2	4	2	4	1	1	1	1	1	2	5	2	3	21	3	2	1	1	1	2
802008	8	0	1	67	3	4	2	3	2	2	2	1	1	1	1	1	2	16	3	1	0	1	1	2
802030	8	0	2	65	2	5	2	3	2	1	1	3	3	1	1	1	1	17	4	1	1	1	1	2
1301074	13	0	1	70	2	5	2	3	3	1	1	2	1	1	3	3	3	21	4	2	1	1	1	2
802044	8	0	2	73	2	5	2	2	3	1	1	3	3	1	2	1	1	18	4	2	1	1	1	2
1301073	13	0	2	65	2	5	2	2	2	2	1	1	1	2	3	3	3	20	3	1	1	1	1	2
802026	8	0	1	65	2	5	2	3	2	2	2	2	2	2	2	2	2	21	2	1	1	1	1	2
802009	8	0	2	71	4	5	2	2	1	2	1	2	1	2	2	2	2	17	4	2	0	1	1	2
1301037	13	0	1	69	2	3	2	2	1	1	1	2	3	2	4	3	2	21	2	1	1	1	1	2
1301039	13	0	1	70	2	3	2	3	3	3	1	2	2	2	2	2	1	21	2	2	1	1	1	2
1401011	14	0	2	65	2	5	2	2	2	3	1	2	2	2	2	2	1	19	3	1	1	1	1	2
801025	8	0	2	80	4	3	2	3	2	3	2	2	1	1	1	1	2	18	4	3	0	2	0	2
1402049	14	0	2	66	4	1	1	2	3	3	2	2	3	2	2	3	2	24	4	1	0	1	1	3
1102052	11	0	2	67	2	2	1	3	2	3	2	4	2	1	2	2	1	22	3	1	1	1	1	3
1401031	14	0	2	70	4	1	1	2	2	3	3	2	3	3	3	2	3	26	3	2	0	1	0	3
1401023	14	0	2	66	2	1	1	2	2	2	3	3	3	3	3	3	3	27	4	1	1	1	1	3
1102086	11	0	1	67	4	2	1	2	3	2	3	2	2	2	3	2	2	23	4	1	0	1	0	3
1101030	11	0	1	67	2	2	1	2	2	2	2	2	3	3	3	2	2	23	4	1	1	1	1	3
101001	1	0	1	70	2	2	1	2	1	2	2	3	3	1	4	3	2	23	4	2	1	1	1	3
301010	3	0	2	68	2	3	1	2	1	2	2	3	2	3	3	3	2	23	4	1	1	1	1	3
301009	3	0	1	67	2	3	1	2	3	2	1	2	3	2	3	2	3	23	3	1	1	1	1	3
101028	1	0	2	68	2	4	1	1	1	2	3	3	3	5	5	3	1	27	4	1	1	1	1	3
101027	1	0	2	65	2	4	1	1	1	2	3	4	3	4	5	2	1	26	3	1	1	1	1	3
901075	9	0	1	65	4	1	1	3	3	3	3	3	3	3	2	2	2	27	3	1	0	1	0	3
1401004	14	0	1	77	4	1	1	2	2	3	1	3	3	3	3	3	1	24	2	2	0	1	0	3
702048	7	0	1	78	2	1	1	4	3	2	3	2	2	2	3	2	2	25	3	2	1	1	1	3
1102077	11	0	1	85	4	2	1	3	3	3	2	2	2	3	3	3	2	26	4	3	0	1	0	3
1101028	11	0	2	85	4	2	1	2	2	2	2	2	3	3	3	2	2	23	4	3	0	1	0	3
1101038	11	0	1	67	2	2	1	2	2	3	1	3	2	3	2	2	2	22	4	1	1	1	1	3
901073	9	0	2	66	2	2	1	2	2	2	2	2	2	2	3	3	3	23	4	1	1	1	1	3
1101034	11	0	2	69	2	2	1	2	2	2	2	2	3	3	3	2	2	23	4	1	1	1	1	3
1101031	11	0	1	71	2	2	1	2	2	2	2	3	3	3	3	2	2	24	4	2	1	1	1	3
1101033	11	0	1	81	2	2	1	2	2	2	2	2	3	3	3	2	2	23	4	3	1	1	1	3
1101029	11	0	2	83	2	2	1	2	2	2	2	2	3	3	3	2	2	23	4	3	1	1	1	3
702050	7	0	2	69	2	2	1	2	3	2	2	2	3	2	3	2	2	23	3	1	1	1	1	3
702046	7	0	1	70	2	2	1	2	3	2	3	2	2	3	2	2	2	23	3	2	1	1	1	3
702049	7	0	2	72	2	2	1	2	3	2	3	2	2	3	2	2	3	24	3	2	1	1	1	3
1101050	11	0	1	78	2	3	1	2	2	2	2	2	3	3	3	2	2	23	4	2	1	1	1	3
1102055	11	0	2	67	2	3	1	2	3	3	2	3	2	2	2	3	2	24	3	1	1	1	1	3
1301067	13	0	1	75	2	3	1	1	3	1	2	4	2	4	3	4	3	27	3	2	1	1	1	3
1101043	11	0	2	76	2	3	1	3	2	2	2	2	2	2	3	2	2	22	3	2	1	1	1	3
1401005	14	0	1	65	2	3	1	2	2	3	1	3	3	3	3	3	1	24	2	1	1	1	1	3
1401008	14	0	1	74	2	3	1	2	2	3	1	3	3	3	3	3	1	24	2	2	1	1	1	3
1101025	11	0	1	79	4	4	1	2	2	3	3	3	2	3	3	3	3	27	4	2	0	1	0	3
101002	1	0	1	76	2	4	1	2	1	2	3	4	3	4	4	2	1	26	3	2	1	1	1	3
1101046	11	0	2	75	2	4	1	3	2	2	2	2	2	2	3	2	2	22	3	2	1	1	1	3
1402018	14	0	1	68	2	4	1	2	3	1	3	2	4	3	2	3	4	27	2	1	1	1	1	3
1101013	11	0	1	70	1	5	1	3	3	2	2	2	2	2	3	2	2	23	4	2	0	1	0	3
902008	9	0	1	69	2	5	1	3	4	3	2	2	2	2	2	3	2	25	2	1	1	1	1	3
1301084	13	0	2	65	4	1	1	1	4	3	2	2	2	1	3	2	2	22	4	1	0	1	0	3
1102082	11	0	1	75	2	2	1	2	2	3	1	2	3	2	3	2	2	22	3	2	1	1	1	3
1301002	13	0	1	79	2	3	1	1	3	3	3	2	2	2	3	3	3	25	4	2	1	1	1	3
101025	1	0	2	68	2	4	1	1	1	4	3	4	3	4	3	2	1	26	3	1	1	1	1	3
1301028	13	0	2	73	4	5	1	1	2	1	2	3	3	2	3	3	3	23	3	2	0	1	1	3
1402048	14	0	1	74	1	1	2	3	3	3	1	2	2	1	3	3	4	25	3	2	0	1	0	3
1402043	14	0	1	73	2	1	2	2	3	2	1	2	3	2	2	3	2	22	3	2	1	1	1	3
1102088	11	0	2	68	4	2	2	3	3	2	2	3	3	2	2	2	2	24	3	1	0	1	0	3
901022	9	0	1	70	2	3	2	2	2	2	2	2	1	3	3	3	3	23	3	2	1	1	1	3
1401003	14	0	2	72	2	1	2	2	2	3	1	3	3	3	3	3	2	25	3	2	1	1	1	3
901015	9	0	1	70	1	2	2	3	3	3	1	1	3	3	3	3	3	26	3	2	0	1	0	3
901004	9	0	2	73	2	2	2	3	3	3	2	2	2	2	2	3	2	24	3	2	1	1	0	3
1101040	11	0	2	65	2	2	2	2	2	2	2	3	2	4	3	3	2	25	4	1	1	1	1	3
301020	3	0	1	71	2	2	2	3	2	1	1	4	1	3	3	4	2	24	4	2	1	1	1	3
1101035	11	0	1	74	2	2	2	2	2	2	2	2	3	3	3	2	2	23	4	2	1	1	1	3
1101031	11	0	2	74	2	2	2	2	2	2	2	2	3	3	3	2	2	23	4	2	1	1	1	3
901016	9	0	2	67	4	2	2	4	3	3	3	3	3	1	1	1	1	23	4	1	0	1	1	3
902089	9	0	2	78	4	2	2	2	2	2	2	3	3	3	2	2	1	22	4	2	0	1	1	3
902087	9	0	2	72	4	3	2	4	4	4	2	4	2	2	2	2	3	29	4	2	0	1	0	3
1101024	11	0	2	80	4	3	2	3	3	3	2	2	2	2	2	3	3	25	4	3	0	1	0	3
901006	9	0	1	69	2	3	2	3	3	3	2	3	3	2	3	3	3	28	4	1	1	1	1	3
1301016	13	0	1	75	2	3	2	3	3	2	3	3	3	3	3	2	1	26	4	2	1	1	1	3
901076	9	0	1	67	2	3	2	2	2	2	2	2	2	2	2	3	3	22	3	1	1	1	1	3
1101058	11	0	2	68	2	3	2	3	2	3	2	2	3	2	1	2	2	22	3	1	1	1	1	3
301008	3	0	1	76	4	3	2	2	3	2	1	2	2	2	3	3	2	22	4	2	0	1	1	3
1102063	11	0	2	70	4	4	2	3	3	2	2	2	2	2	2	3	3	24	3	2	0	1	0	3
1101049	11	0	2	69	2	4	2	3	2	2	2	2	2	3	2	2	2	22	4	1	1	1	1	3
301026	3	0	2	74	2	4	2	3	2	2	2	3	2	1	2	3	2	22	4	2	1	1	1	3
1101007	11	0	1	68	2	5	2	2	2	2	3	3	3	2	2	2	2	23	4	1	1	1	1	3
301001	3	0	1	84	2	5	2	3	2	1	1	3	2	1	4	3	3	23	4	3	1	1	1	3
1101041	11	0	2	86	4	2	2	3	3	3	3	2	2	3	2	3	3	27	4	3	0	1	0	3
901012	9	0	1	72	4	2	2	2	3	3	2	2	2	3	3	3	3	26	3	2	0	1	0	3
1301001	13	0	1	77	2	2	2	4	3	3	3	2	3	2	4	2	3	29	4	2	1	1	1	3
702041	7	0	1	69	2	2	2	3	3	3	2	3	2	2	2	2	1	23	3	1	1	1	1	3
301015	3	0	2	66	2	2	2	2	3	2	2	2	3	2	1	3	2	22	3	1	1	1	1	3
301017	3	0	1	71	2	2	2	4	3	1	1	4	2	2	2	4	2	25	3	2	1	1	1	3
901061	9	0	1	74	2	2	2	3	3	2	3	2	2	2	2	2	2	23	3	2	1	1	1	3
1102064	11	0	2	73	4	2	2	4	1	2	1	3	1	2	2	3	3	22	4	2	0	1	1	3
1101042	11	0	1	81	4	2	2	3	3	3	2	2	3	2	3	2	2	25	4	3	0	1	1	3
1301030	13	0	1	71	2	3	2	2	1	1	3	3	2	3	4	3	3	25	3	2	1	1	0	3
901083	9	0	2	65	2	3	2	3	2	3	3	3	3	2	3	3	3	28	4	1	1	1	1	3
1301046	13	0	2	70	2	3	2	4	1	1	1	1	3	3	3	3	3	23	3	2	1	1	1	3
901021	9	0	1	67	2	3	2	3	3	2	2	2	2	3	2	3	2	24	2	1	1	1	1	3
1101045	11	0	1	79	2	4	2	2	2	2	2	3	3	3	3	2	3	25	4	2	1	1	1	3
1102065	11	0	1	66	2	4	2	2	2	3	1	3	3	2	2	2	2	22	3	1	1	1	1	3
802018	8	0	2	68	4	4	2	2	3	2	3	3	3	2	1	2	1	22	4	1	0	1	1	3
1301092	13	0	1	72	4	5	2	2	3	3	2	2	2	3	4	4	3	28	4	2	0	1	0	3
301004	3	0	1	75	2	5	2	2	2	3	3	2	2	3	2	3	2	24	3	2	1	1	1	3
901026	9	0	2	70	2	5	2	4	2	2	2	3	4	3	3	3	3	29	3	2	1	1	1	3
1301019	13	0	2	74	2	1	2	4	3	2	1	3	2	2	3	2	1	23	4	2	1	1	1	3
1301038	13	0	2	82	4	3	2	2	3	3	2	2	3	3	4	2	3	27	4	3	0	1	0	3
1401007	14	0	1	77	4	3	2	2	2	3	1	3	3	3	3	3	1	24	4	2	0	1	1	3
801017	8	0	2	70	2	4	2	4	2	2	3	3	3	2	1	2	1	23	4	2	1	1	1	3
301049	3	0	2	87	4	4	2	3	2	2	2	2	2	3	4	3	2	25	4	3	0	1	1	3
301002	3	0	2	79	2	5	2	4	3	3	2	3	2	3	3	3	3	29	4	2	1	1	1	3
301003	3	0	2	79	4	5	2	3	2	3	2	2	2	2	3	4	3	26	4	2	0	1	1	3
101011	1	0	1	83	4	4	1	1	1	1	2	2	5	4	5	5	5	31	3	3	0	1	1	4
1301052	13	0	1	70	2	5	1	4	4	4	2	4	4	4	4	4	1	35	4	2	1	1	1	4
901065	9	0	1	75	2	2	1	3	3	3	3	3	3	4	4	4	4	34	3	2	1	1	1	4
901013	9	0	2	72	2	2	1	4	3	3	2	3	3	3	3	3	3	30	3	2	1	1	1	4
901077	9	0	2	67	2	3	1	4	4	4	4	4	4	4	3	3	3	37	3	1	1	1	1	4
101030	1	0	2	74	2	4	1	1	2	3	2	3	4	3	4	5	4	31	4	2	1	1	1	4
901069	9	0	2	76	4	2	2	4	4	4	4	4	4	4	3	3	3	37	4	2	0	1	0	4
901014	9	0	1	69	4	2	2	4	3	4	3	3	3	3	3	3	2	31	3	1	0	1	0	4
901067	9	0	1	69	2	2	2	4	3	3	3	3	3	3	3	3	3	31	4	1	1	1	1	4
901066	9	0	2	77	2	2	2	3	4	4	4	4	4	4	4	3	3	37	3	2	1	1	1	4
901017	9	0	1	70	3	2	2	3	3	3	3	3	3	3	3	3	3	30	4	2	0	1	1	4
901020	9	0	1	70	4	2	2	4	3	1	3	4	4	3	4	3	3	32	4	2	0	1	1	4
301025	3	0	1	83	4	4	2	4	3	3	3	2	2	2	4	4	4	31	4	3	0	1	1	4
1301081	13	0	2	82	4	5	2	4	4	3	3	3	3	3	5	5	4	37	4	3	0	1	1	4
901018	9	0	2	70	2	1	2	4	3	3	3	3	3	3	4	2	2	30	4	2	1	1	1	4
1101027	11	0	2	79	4	2	2	4	4	4	4	4	4	4	4	4	4	40	4	2	0	1	0	4
901027	9	0	2	71	2	2	2	3	2	3	4	4	4	4	4	4	4	36	4	2	1	1	1	4
901031	9	0	1	73	2	2	2	4	4	4	3	3	3	3	2	2	4	32	2	2	1	1	1	4
1301080	13	0	2	74	2	4	2	4	4	3	3	4	3	3	3	3	3	33	4	2	1	1	1	4
901007	9	0	2	80	2	4	2	4	4	3	3	3	3	3	3	3	4	33	4	3	1	1	1	4
101034	1	0	2	79	2	4	2	5	4	4	5	4	4	1	1	1	1	30	3	2	1	1	1	4
301023	3	0	1	68	2	4	2	4	5	4	5	5	5	4	5	4	5	46	2	1	1	1	1	4
101021	1	0	2	69	4	4	2	3	2	3	2	3	3	4	5	3	3	31	3	1	0	1	1	4
301024	3	0	1	75	4	4	2	3	3	3	3	2	3	4	5	3	4	33	3	2	0	1	1	4
1101019	11	0	1	75	1	5	2	3	3	3	3	3	3	4	4	4	3	33	4	2	0	1	1	4
1301031	13	0	1	77	4	3	2	1	2	2	4	4	3	4	4	2	4	30	4	2	0	1	0	4
301027	3	0	1	91	2	4	2	5	4	4	5	4	4	5	5	5	5	46	4	3	1	1	1	4
802022	8	0	1	72	2	4	2	2	2	2	3	4	3	3	3	4	4	30	3	2	1	1	1	4
1100101	11	0	2	76	2	1	2	4	4	4	4	4	4	4	4	4	4	40	3	2	1	2	1	4
201083	2	1	1	72	2	1	1	2	1	1	2	1	1	1	1	1	1	12	4	2	1	1	1	1
1202027	12	1	2	71	2	4	1	1	1	1	1	1	1	1	1	1	1	10	3	2	1	1	1	1
1202022	12	1	2	65	2	5	1	1	1	1	1	1	1	1	1	1	1	10	4	1	1	1	1	1
1202010	12	1	2	70	2	5	1	1	1	1	1	1	1	1	1	1	1	10	4	2	1	1	1	1
1202021	12	1	1	65	2	5	1	1	1	1	1	1	1	1	1	1	1	10	3	1	1	1	1	1
1202039	12	1	1	68	2	5	1	1	1	1	1	1	1	1	1	1	1	10	3	1	1	1	1	1
1202055	12	1	1	68	2	5	1	1	1	1	1	1	1	1	1	1	1	10	3	1	1	1	1	1
1202011	12	1	1	66	2	5	1	1	1	1	1	1	1	1	1	1	1	10	3	1	1	1	1	1
1202005	12	1	1	73	2	5	1	1	1	1	1	1	1	1	1	1	1	10	3	2	1	1	1	1
1202053	12	1	1	70	2	5	1	1	1	1	1	1	1	1	1	1	1	10	2	2	1	1	1	1
1202054	12	1	1	70	2	5	1	1	1	1	1	1	1	1	1	1	1	10	2	2	1	1	1	1
502037	5	1	2	74	2	3	1	1	2	1	3	1	2	1	1	1	1	14	3	2	1	1	1	1
1202045	12	1	1	75	3	4	1	2	1	1	3	1	1	2	1	1	1	14	3	2	0	1	0	1
1202012	12	1	1	71	2	4	1	2	1	1	2	1	1	1	1	1	1	12	4	2	1	1	1	1
201003	2	1	1	65	2	4	1	1	2	1	2	2	1	1	1	1	3	15	3	1	1	1	1	1
1201004	12	1	1	69	2	4	1	1	1	1	1	1	1	1	1	1	1	10	3	1	1	1	1	1
1202035	12	1	1	68	2	4	1	1	1	1	1	1	1	1	1	1	1	10	3	1	1	1	1	1
1202016	12	1	1	76	2	4	1	2	1	1	1	1	1	1	3	1	1	13	3	2	1	1	1	1
1202046	12	1	1	77	2	4	1	1	1	1	2	1	1	1	1	1	1	11	3	2	1	1	1	1
1202052	12	1	2	72	2	4	1	1	1	1	1	1	1	1	1	1	1	10	3	2	1	1	1	1
1202057	12	1	1	82	2	4	1	1	1	1	1	1	1	1	1	1	1	10	3	3	1	1	1	1
601017	6	1	1	77	2	4	1	1	1	1	1	2	1	2	3	1	1	14	2	2	1	1	1	1
1202030	12	1	1	78	4	4	1	1	1	1	1	1	1	1	1	1	1	10	3	2	0	1	1	1
1202019	12	1	2	67	2	5	1	1	1	1	1	1	1	1	1	1	1	10	4	1	1	1	1	1
1202015	12	1	1	66	2	5	1	1	1	1	1	1	1	1	1	1	1	10	3	1	1	1	1	1
1202042	12	1	2	68	2	5	1	1	1	1	1	1	1	1	1	1	1	10	3	1	1	1	1	1
1202049	12	1	1	76	2	5	1	1	1	1	1	1	1	1	1	1	1	10	3	2	1	1	1	1
1202033	12	1	2	71	2	5	1	1	1	1	1	1	1	1	1	1	1	10	3	2	1	1	1	1
1201018	12	1	1	78	2	5	1	1	1	1	1	1	1	1	1	1	1	10	1	2	1	1	1	1
201021	2	1	1	68	4	1	1	1	1	2	2	2	2	2	1	1	1	15	3	1	0	1	0	1
201011	2	1	1	71	1	1	1	2	1	2	1	1	1	1	1	1	1	12	3	2	0	1	1	1
201015	2	1	2	70	2	1	1	1	1	1	1	1	1	1	1	1	1	10	4	2	1	1	1	1
201026	2	1	2	72	2	1	1	2	1	2	1	1	1	2	2	2	1	15	4	2	1	1	1	1
202020	2	1	2	72	2	1	1	2	2	2	1	1	1	1	1	1	1	13	4	2	1	1	1	1
1002001	10	1	2	69	2	1	1	1	1	1	1	1	1	1	1	1	1	10	3	1	1	1	1	1
201013	2	1	1	72	2	1	1	2	1	1	1	1	1	1	1	1	1	11	3	2	1	1	1	1
201019	2	1	1	74	2	1	1	2	1	1	1	2	1	1	1	1	1	12	3	2	1	1	1	1
201017	2	1	1	70	2	1	1	2	2	2	1	1	1	1	1	1	1	13	2	2	1	1	1	1
201014	2	1	1	76	4	1	1	1	2	2	1	1	1	1	1	1	1	12	3	2	0	1	1	1
1202024	12	1	1	67	1	4	1	2	1	1	3	1	1	1	1	1	1	13	4	1	0	1	0	1
1202041	12	1	1	68	2	4	1	1	1	1	3	1	1	3	2	1	1	15	3	1	1	1	1	1
1202028	12	1	2	80	4	4	1	3	1	1	1	1	1	1	1	1	1	12	4	3	0	1	1	1
403027	4	1	1	72	2	5	1	2	1	1	1	1	1	1	1	2	1	12	3	2	1	1	1	1
1202038	12	1	1	68	2	5	1	1	1	1	1	1	1	1	1	1	1	10	2	1	1	1	1	1
1202058	12	1	2	70	2	5	1	1	1	1	1	1	1	1	1	1	1	10	2	2	1	1	1	1
1202001	12	1	2	71	4	5	2	3	1	1	1	1	1	1	2	2	2	15	4	2	0	1	1	1
1002010	10	1	1	86	2	1	2	1	1	1	1	2	2	1	1	1	1	12	4	3	1	1	1	1
1002047	10	1	2	65	2	3	2	2	1	1	1	2	2	1	2	1	1	14	4	1	1	1	1	1
1202008	12	1	2	77	2	5	2	2	2	1	1	1	1	1	1	1	1	12	4	2	1	1	1	1
1002025	10	1	1	66	2	5	2	1	2	1	1	2	2	1	2	1	1	14	2	1	1	1	1	1
201016	2	1	2	71	4	1	2	2	3	2	2	1	1	1	1	1	1	15	4	2	0	1	0	1
201023	2	1	1	74	4	1	2	2	2	1	1	1	1	1	1	2	1	13	2	2	0	1	0	1
1002021	10	1	2	69	2	1	2	1	1	1	1	2	2	1	1	1	1	12	3	1	1	1	1	1
1002022	10	1	2	66	4	2	2	1	1	1	1	2	2	1	1	1	1	12	4	1	0	1	0	1
1002016	10	1	2	79	4	2	2	1	2	1	3	2	1	1	1	2	1	15	3	2	0	1	1	1
1202009	12	1	1	68	2	4	2	2	1	1	1	1	1	1	1	1	1	11	4	1	1	1	1	1
1202029	12	1	1	80	2	4	2	2	1	1	1	1	1	1	1	1	1	11	4	3	1	1	1	1
1202026	12	1	1	76	2	4	2	2	1	1	1	1	1	1	1	1	1	11	3	2	1	1	1	1
1202050	12	1	1	76	2	4	2	1	1	1	1	1	1	3	1	1	1	12	3	2	1	1	1	1
501044	5	1	2	66	2	4	2	3	2	1	1	1	1	1	2	1	1	14	1	1	1	1	1	1
1202059	12	1	1	78	4	4	2	2	1	1	1	1	1	1	1	1	1	11	3	2	0	1	1	1
1202060	12	1	1	72	4	4	2	2	1	1	1	1	1	1	1	1	1	11	3	2	0	1	1	1
1202007	12	1	1	84	4	4	2	3	1	1	1	1	1	1	1	1	1	12	3	3	0	1	1	1
1202048	12	1	2	69	2	5	2	1	1	1	1	1	1	1	1	1	1	10	3	1	1	1	1	1
1202043	12	1	1	84	2	5	2	1	1	1	1	1	1	1	1	1	1	10	3	3	1	1	1	1
1202032	12	1	1	72	2	5	2	1	1	1	1	1	1	1	1	1	1	10	1	2	1	1	1	1
1202003	12	1	1	88	4	5	2	3	1	1	1	1	1	1	1	1	1	12	4	3	0	1	1	1
201022	2	1	1	70	2	1	2	2	2	2	2	2	1	1	1	1	1	15	3	2	1	1	1	1
1202047	12	1	1	79	1	3	2	1	1	1	2	1	1	3	1	1	2	14	3	2	0	1	0	1
1202037	12	1	1	84	2	5	2	1	1	1	1	1	1	1	1	1	1	10	4	3	1	1	1	1
1202044	12	1	2	77	4	5	2	3	1	1	1	1	1	1	1	1	1	12	4	2	0	1	1	1
501013	5	1	1	68	2	2	1	2	1	1	2	1	2	1	1	1	2	14	3	1	1	2	1	1
601026	6	1	1	67	2	2	1	1	1	1	1	1	1	1	1	1	3	12	2	1	1	2	1	1
601045	6	1	1	65	2	3	1	1	1	1	1	1	1	2	3	2	1	14	3	1	1	2	1	1
403024	4	1	1	76	4	1	1	3	1	1	1	1	1	1	1	2	1	13	3	2	0	2	0	1
403022	4	1	1	70	2	2	1	3	1	1	1	1	1	1	1	2	1	13	4	2	1	2	1	1
501005	5	1	1	70	2	2	1	1	2	1	1	1	1	1	1	1	1	11	4	2	1	2	1	1
501011	5	1	2	66	2	2	1	1	2	3	2	1	1	1	1	1	1	14	3	1	1	2	1	1
501017	5	1	2	69	2	3	1	2	2	1	1	2	1	1	1	2	1	14	3	1	1	2	1	1
501014	5	1	1	70	2	3	1	2	1	2	1	1	1	1	2	1	1	13	3	2	1	2	1	1
501003	5	1	2	74	2	3	1	1	2	1	1	2	1	1	1	1	1	12	3	2	1	2	1	1
501015	5	1	2	72	2	3	1	2	1	1	1	1	1	1	1	2	1	12	3	2	1	2	1	1
501016	5	1	2	70	2	3	1	2	1	1	1	1	2	1	2	1	1	13	3	2	1	2	1	1
1001008	10	1	2	76	2	4	1	2	2	1	1	1	1	1	1	1	1	12	4	2	1	2	1	1
403018	4	1	1	76	2	4	1	2	1	1	1	1	1	2	1	1	1	12	3	2	1	2	1	1
501007	5	1	1	70	2	4	1	1	2	2	1	1	2	1	1	1	1	13	2	2	1	2	1	1
501023	5	1	1	74	3	4	1	1	1	1	1	1	1	1	1	1	1	10	3	2	0	2	1	1
401027	4	1	1	78	4	5	1	2	1	1	2	1	1	2	2	1	2	15	3	2	0	2	0	1
401018	4	1	1	66	2	5	1	3	1	1	1	1	1	1	1	1	1	12	2	1	1	2	1	1
1001016	10	1	1	75	2	1	1	2	1	1	1	1	1	2	3	1	1	14	4	2	1	2	1	1
1001020	10	1	2	69	2	1	1	2	3	1	1	1	1	1	2	1	1	14	3	1	1	2	1	1
201018	2	1	2	71	2	1	1	2	2	2	1	1	1	1	1	1	1	13	3	2	1	2	1	1
403025	4	1	1	74	2	2	1	3	1	1	1	1	1	1	1	1	1	12	3	2	1	2	1	1
501038	5	1	1	67	2	2	1	1	1	1	1	2	1	1	2	1	1	12	2	1	1	2	1	1
501037	5	1	1	71	2	2	1	1	2	1	1	2	1	1	1	1	1	12	2	2	1	2	1	1
502023	5	1	2	73	4	3	1	1	2	1	3	1	2	1	1	2	1	15	4	2	0	2	0	1
501035	5	1	1	76	4	3	1	1	2	1	2	1	1	1	2	2	1	14	3	2	0	2	0	1
502034	5	1	2	72	2	3	1	1	2	1	3	1	1	1	1	2	1	14	4	2	1	2	1	1
501001	5	1	1	67	2	3	1	1	2	1	1	1	2	1	2	1	1	13	3	1	1	2	1	1
501010	5	1	1	66	2	3	1	1	3	1	1	1	2	1	3	1	1	15	3	1	1	2	1	1
501018	5	1	1	68	2	3	1	2	1	1	1	2	2	1	2	2	1	15	3	1	1	2	1	1
502022	5	1	1	66	2	3	1	1	2	1	3	1	3	1	1	1	1	15	3	1	1	2	1	1
502039	5	1	1	66	2	3	1	1	3	1	2	1	3	1	1	1	1	15	3	1	1	2	1	1
501012	5	1	2	67	2	3	1	1	2	2	1	1	2	1	1	1	1	13	3	1	1	2	1	1
501020	5	1	1	74	2	3	1	2	1	1	1	2	1	1	2	2	1	14	3	2	1	2	1	1
501029	5	1	1	70	2	3	1	3	2	1	1	1	1	1	1	1	1	13	3	2	1	2	1	1
501030	5	1	2	71	2	3	1	2	2	1	1	1	1	1	1	1	1	12	3	2	1	2	1	1
501028	5	1	1	67	2	3	1	1	2	1	1	1	1	1	1	1	1	11	2	1	1	2	1	1
502002	5	1	1	69	2	3	1	1	2	1	1	1	2	1	1	1	1	12	2	1	1	2	1	1
501004	5	1	1	72	2	3	1	1	1	1	2	1	1	1	2	1	1	12	2	2	1	2	1	1
501019	5	1	1	75	2	3	1	2	1	1	1	2	1	1	2	1	1	13	2	2	1	2	1	1
501036	5	1	1	80	2	3	1	1	2	2	2	1	1	1	2	1	1	14	2	3	1	2	1	1
502032	5	1	1	86	4	3	1	1	2	1	3	1	2	1	1	1	1	14	4	3	0	2	1	1
1001002	10	1	2	78	2	4	1	1	1	1	2	2	1	2	1	1	1	13	4	2	1	2	1	1
501006	5	1	1	69	2	4	1	1	2	2	1	1	1	1	1	1	1	12	3	1	1	2	1	1
1001009	10	1	1	65	2	4	1	2	2	1	1	1	1	1	1	1	1	12	3	1	1	2	1	1
501039	5	1	2	65	2	4	1	1	2	1	1	2	1	1	2	1	2	14	2	1	1	2	1	1
401035	4	1	1	81	4	5	1	1	1	1	2	1	1	2	2	1	2	14	4	3	0	2	0	1
401021	4	1	1	68	2	5	1	2	1	1	1	1	1	1	1	1	1	11	3	1	1	2	1	1
1001036	10	1	1	71	2	5	1	2	1	1	1	2	1	1	2	3	1	15	3	2	1	2	1	1
1001037	10	1	1	78	2	5	1	2	3	2	1	1	1	1	1	2	1	15	3	2	1	2	1	1
1001038	10	1	1	75	2	5	1	1	1	2	1	1	1	1	1	1	1	11	3	2	1	2	1	1
1001023	10	1	1	67	2	1	1	2	1	1	1	1	1	1	3	1	2	14	3	1	1	2	1	1
501020	5	1	2	65	2	3	1	1	2	1	3	1	3	1	1	1	1	15	3	1	1	2	1	1
502033	5	1	2	72	4	3	1	1	2	1	3	1	2	1	2	1	1	15	4	2	0	2	1	1
502036	5	1	2	68	2	4	1	1	2	1	2	1	1	1	1	3	1	14	4	1	1	2	1	1
1002023	10	1	1	70	2	5	2	1	1	1	1	1	1	1	1	1	1	10	2	2	1	2	1	1
1002046	10	1	2	66	4	1	2	2	1	1	1	2	2	1	2	1	1	14	4	1	0	2	0	1
1002033	10	1	2	68	4	2	2	1	1	1	1	1	1	1	2	2	2	13	3	1	0	2	0	1
1002045	10	1	1	77	4	2	2	2	1	1	1	2	2	1	2	1	1	14	4	2	0	2	1	1
1002048	10	1	1	78	4	2	2	2	1	1	1	2	2	1	2	1	1	14	2	2	0	2	1	1
601047	6	1	1	85	2	3	2	1	2	1	1	2	1	1	2	1	2	14	4	3	1	2	1	1
601046	6	1	2	66	2	3	2	1	1	1	1	1	1	1	3	1	1	12	3	1	1	2	1	1
601044	6	1	1	70	2	3	2	1	2	3	1	1	1	1	1	2	1	14	3	2	1	2	1	1
1002041	10	1	2	68	4	3	2	2	1	1	1	1	1	1	1	1	1	11	4	1	0	2	1	1
601049	6	1	1	68	4	3	2	1	1	1	1	1	1	1	2	1	1	11	2	1	0	2	1	1
403029	4	1	1	72	2	1	2	2	1	1	1	1	1	1	1	2	1	12	4	2	1	2	1	1
403030	4	1	2	70	2	1	2	2	2	2	1	1	1	1	1	2	1	14	4	2	1	2	1	1
1002020	10	1	1	80	2	1	2	1	1	1	1	2	2	1	1	1	1	12	4	3	1	2	1	1
1002006	10	1	1	66	2	1	2	2	1	1	1	1	1	1	1	1	1	11	3	1	1	2	1	1
1001021	10	1	1	66	2	1	2	4	2	1	1	1	1	1	2	1	1	15	2	1	1	2	1	1
1002044	10	1	1	65	2	2	2	1	1	1	1	1	1	1	1	1	1	10	3	1	1	2	1	1
1002039	10	1	2	73	2	2	2	2	3	1	1	1	1	2	1	1	1	14	3	2	1	2	1	1
502027	5	1	2	68	4	3	2	1	2	1	3	1	2	1	2	1	1	15	4	1	0	2	0	1
501047	5	1	1	67	2	3	2	1	1	1	1	1	2	2	1	1	1	12	3	1	1	2	1	1
201080	2	1	2	67	2	3	2	1	2	1	1	2	2	1	2	2	1	15	3	1	1	2	1	1
601047	6	1	1	66	2	3	2	1	1	1	1	1	1	1	1	1	1	10	2	1	1	2	1	1
1001007	10	1	2	67	2	4	2	2	1	1	1	1	1	1	1	1	1	11	3	1	1	2	1	1
1202034	12	1	1	70	2	4	2	1	1	1	1	1	1	1	1	1	1	10	3	2	1	2	1	1
502042	5	1	2	70	2	4	2	2	1	2	1	1	3	1	1	1	1	14	2	2	1	2	1	1
401033	4	1	2	68	2	5	2	1	1	1	1	1	1	1	2	1	1	11	4	1	1	2	1	1
1202025	12	1	2	67	2	5	2	1	1	1	1	1	1	1	1	1	1	10	4	1	1	2	1	1
401029	4	1	2	78	2	5	2	1	1	1	2	1	1	1	2	1	2	13	4	2	1	2	1	1
401031	4	1	1	81	2	5	2	1	1	1	2	1	1	2	2	1	2	14	4	3	1	2	1	1
1202023	12	1	1	69	2	5	2	1	1	1	1	1	1	1	1	1	1	10	3	1	1	2	1	1
403028	4	1	2	67	2	5	2	2	1	1	1	1	1	1	1	2	1	12	3	1	1	2	1	1
1001043	10	1	1	73	4	5	2	1	2	3	1	2	1	1	1	1	1	14	2	2	0	2	1	1
403019	4	1	1	68	4	1	2	3	1	1	1	1	1	1	1	1	1	12	3	1	0	2	0	1
502011	5	1	1	70	2	2	2	1	2	1	1	3	1	3	1	1	1	15	3	2	1	2	1	1
1002036	10	1	2	65	2	2	2	1	2	2	1	2	2	1	1	1	1	14	2	1	1	2	1	1
502031	5	1	1	68	1	3	2	1	1	2	1	3	1	2	1	1	1	14	4	1	0	2	0	1
502017	5	1	2	67	2	3	2	1	2	1	3	1	2	1	1	2	1	15	3	1	1	2	1	1
1002026	10	1	2	66	2	3	2	1	2	1	1	1	1	2	2	1	1	13	3	1	1	2	1	1
501021	5	1	1	77	2	3	2	3	1	1	1	1	1	1	2	1	1	13	2	2	1	2	1	1
502026	5	1	2	71	4	3	2	1	3	1	3	1	2	1	1	1	1	15	4	2	0	2	1	1
502040	5	1	2	69	2	4	2	1	1	1	1	1	3	1	2	1	1	13	4	1	1	2	1	1
403009	4	1	1	70	4	5	2	2	1	1	1	1	1	2	2	2	1	14	4	2	0	2	0	1
401026	4	1	2	78	2	5	2	1	1	1	2	1	1	2	2	1	2	14	4	2	1	2	1	1
401028	4	1	1	71	2	5	2	2	1	1	1	1	1	1	2	1	1	12	3	2	1	2	1	1
1202013	12	1	1	70	1	4	1	1	1	1	3	1	1	1	1	1	1	12	4	2	0	3	0	1
1202020	12	1	1	70	2	5	1	2	1	1	1	1	1	1	1	1	1	11	4	2	1	3	1	1
501027	5	1	2	71	2	2	1	1	1	1	1	1	2	1	2	2	1	13	3	2	1	3	1	1
501050	5	1	2	71	2	3	1	1	1	1	1	1	1	1	1	1	1	10	3	2	1	3	1	1
1202002	12	1	2	67	2	4	1	1	1	1	1	1	1	1	1	1	1	10	3	1	1	3	1	1
1202017	12	1	2	70	2	5	1	1	1	1	1	1	1	1	1	1	1	10	4	2	1	3	1	1
602026	6	1	1	70	2	5	1	2	1	2	1	2	2	1	1	2	1	15	3	2	1	3	1	1
1202040	12	1	1	75	2	5	1	1	1	1	1	1	1	1	1	1	1	10	3	2	1	3	1	1
602022	6	1	1	68	2	5	1	2	1	2	1	1	1	1	1	2	1	13	2	1	1	3	1	1
1202051	12	1	1	71	2	1	1	1	1	1	1	1	1	1	1	1	1	10	3	2	1	3	1	1
501024	5	1	1	65	4	3	1	2	1	1	1	3	1	1	1	1	2	14	2	1	0	3	1	1
502046	5	1	2	68	2	4	1	3	1	2	1	2	1	2	1	1	1	15	4	1	1	3	1	1
201024	2	1	2	65	4	2	2	1	1	1	1	2	1	1	1	3	1	13	3	1	0	3	1	1
1002029	10	1	1	67	2	5	2	1	1	1	1	1	1	1	2	2	2	13	3	1	1	3	0	1
1002024	10	1	2	81	4	5	2	1	1	1	1	2	2	1	1	1	1	12	4	3	0	3	0	1
1202056	12	1	2	70	4	5	2	1	1	1	1	1	1	1	1	1	1	10	3	2	0	3	1	1
601034	6	1	1	79	2	1	2	1	1	1	2	1	1	2	2	1	3	15	4	2	1	3	1	1
1202006	12	1	2	73	2	4	2	3	1	1	1	1	1	1	1	1	1	12	4	2	1	3	1	1
1202018	12	1	2	68	2	5	2	1	1	1	1	1	1	1	1	1	1	10	4	1	1	3	1	1
1202031	12	1	2	77	2	5	2	1	1	1	1	1	1	1	1	1	1	10	3	2	1	3	1	1
1202036	12	1	1	68	2	5	2	3	1	1	2	1	1	1	1	1	1	13	4	1	1	3	1	1
602032	6	1	1	66	2	5	2	2	1	1	1	1	3	1	1	2	1	14	3	1	1	3	1	1
602008	6	1	1	73	2	3	1	1	2	1	3	2	1	3	2	1	2	18	3	2	1	#NULL!	1	2
602010	6	1	1	72	4	3	1	3	2	1	1	2	3	1	3	2	1	19	4	2	0	1	0	2
201081	2	1	1	77	2	5	1	2	3	2	1	1	1	2	2	1	1	16	3	2	1	1	1	2
1201047	12	1	1	75	2	2	1	1	1	2	2	2	1	3	2	2	1	17	3	2	1	1	1	2
1002009	10	1	1	80	4	2	1	1	2	1	1	3	2	1	2	1	2	16	3	3	0	1	1	2
602029	6	1	1	65	2	4	1	3	2	1	1	2	2	3	2	2	1	19	2	1	1	1	1	2
1201007	12	1	1	75	2	5	1	2	2	2	2	2	2	2	2	2	2	20	4	2	1	1	1	2
1201005	12	1	2	72	2	5	1	1	2	2	2	2	2	2	2	2	2	19	4	2	1	1	1	2
1201006	12	1	2	77	2	5	1	1	2	2	2	1	2	2	2	2	2	18	4	2	1	1	1	2
1201031	12	1	1	69	2	5	1	1	1	3	2	2	1	3	2	2	1	18	3	1	1	1	1	2
1201033	12	1	1	69	2	5	1	1	1	2	2	2	3	2	2	1	3	19	3	1	1	1	1	2
1201035	12	1	1	67	2	5	1	1	1	3	2	2	2	3	3	1	2	20	3	1	1	1	1	2
1201049	12	1	1	68	2	5	1	1	2	2	2	1	1	3	3	2	2	19	3	1	1	1	1	2
201002	2	1	2	66	2	5	1	1	2	1	2	1	1	2	2	3	3	18	3	1	1	1	1	2
1201017	12	1	2	69	2	5	1	1	2	3	1	2	3	1	2	2	3	20	3	1	1	1	1	2
1201022	12	1	2	67	2	5	1	2	2	1	1	4	2	3	2	1	3	21	3	1	1	1	1	2
1201030	12	1	2	69	2	5	1	1	2	1	3	3	2	1	2	2	2	19	3	1	1	1	1	2
1201032	12	1	2	68	2	5	1	2	2	1	3	3	2	2	1	1	1	18	3	1	1	1	1	2
1201001	12	1	1	77	2	5	1	2	1	3	2	2	1	1	2	2	2	18	3	2	1	1	1	2
1201003	12	1	1	75	2	5	1	1	2	2	2	3	2	1	1	2	3	19	3	2	1	1	1	2
1201019	12	1	1	79	2	5	1	2	2	2	2	2	2	2	2	2	2	20	3	2	1	1	1	2
1201025	12	1	1	70	2	5	1	1	2	1	3	2	4	2	1	2	3	21	3	2	1	1	1	2
1201027	12	1	1	72	2	5	1	1	3	2	3	1	2	2	3	1	3	21	3	2	1	1	1	2
1201028	12	1	1	76	2	5	1	1	1	2	3	2	1	2	3	2	2	19	3	2	1	1	1	2
1201040	12	1	1	74	2	5	1	1	1	2	2	1	3	2	1	4	2	19	3	2	1	1	1	2
1201043	12	1	1	78	2	5	1	1	1	2	3	3	2	1	2	2	1	18	3	2	1	1	1	2
1201044	12	1	1	76	2	5	1	1	1	1	3	2	2	3	3	1	2	19	3	2	1	1	1	2
1201002	12	1	2	71	2	5	1	1	2	2	2	1	2	3	2	2	2	19	3	2	1	1	1	2
1201024	12	1	2	74	2	5	1	1	2	2	3	1	2	3	1	2	1	18	3	2	1	1	1	2
1201029	12	1	2	74	2	5	1	1	1	2	3	3	2	2	2	1	2	19	3	2	1	1	1	2
1201034	12	1	2	74	2	5	1	1	1	2	2	2	3	1	2	1	2	17	3	2	1	1	1	2
1201037	12	1	2	72	2	5	1	1	1	2	2	1	1	3	3	3	2	19	3	2	1	1	1	2
1201042	12	1	2	72	2	5	1	1	1	1	2	3	1	2	2	3	1	17	3	2	1	1	1	2
1201045	12	1	2	71	2	5	1	1	3	3	2	2	2	1	2	2	1	19	3	2	1	1	1	2
1201046	12	1	2	79	2	5	1	1	1	2	2	1	3	2	2	2	1	17	3	2	1	1	1	2
1201020	12	1	1	80	2	5	1	1	2	3	2	2	2	3	2	1	2	20	3	3	1	1	1	2
1201026	12	1	1	81	2	5	1	1	2	2	3	2	1	4	3	2	1	21	3	3	1	1	1	2
1201050	12	1	1	81	2	5	1	1	2	2	2	1	3	3	3	2	2	21	3	3	1	1	1	2
1201008	12	1	2	89	2	5	1	1	2	2	2	2	2	2	2	2	2	19	3	3	1	1	1	2
1201016	12	1	2	81	2	5	1	2	1	2	3	1	2	3	1	2	3	20	3	3	1	1	1	2
1201036	12	1	2	80	2	5	1	1	1	2	3	2	3	2	2	2	1	19	3	3	1	1	1	2
1201038	12	1	2	70	3	5	1	1	1	2	2	3	1	2	1	3	2	18	3	2	0	1	1	2
201007	2	1	1	72	4	4	1	2	2	3	3	3	2	2	2	1	1	21	4	2	0	1	1	2
201012	2	1	1	72	4	1	1	2	1	2	2	2	2	2	1	1	1	16	4	2	0	1	0	2
1002031	10	1	1	79	4	2	2	2	3	1	2	2	1	3	2	2	3	21	3	2	0	1	0	2
201042	2	1	1	68	2	2	2	1	3	2	1	3	1	3	2	1	2	19	3	1	1	1	1	2
201043	2	1	1	83	2	2	2	2	3	2	3	2	1	2	3	2	1	21	2	3	1	1	1	2
201063	2	1	2	80	4	4	2	1	1	2	2	2	3	3	2	2	3	21	3	3	0	1	1	2
1002032	10	1	2	77	4	1	2	2	2	2	1	1	1	1	2	2	2	16	3	2	0	1	0	2
201025	2	1	2	68	2	1	2	2	3	1	1	2	2	2	2	2	1	18	4	1	1	1	1	2
1002028	10	1	1	78	2	2	2	3	2	1	1	2	1	1	3	1	2	17	3	2	1	1	1	2
201041	2	1	1	83	2	2	2	1	1	1	1	2	2	3	2	1	2	16	3	3	1	1	1	2
1002030	10	1	1	68	2	2	2	2	2	1	1	2	1	3	2	2	3	19	2	1	1	1	1	2
201062	2	1	2	85	4	2	2	2	2	3	1	2	2	2	1	2	1	18	4	3	0	1	1	2
201100	2	1	1	78	2	3	2	2	1	3	3	2	2	2	3	1	2	21	3	2	1	1	1	2
201098	2	1	2	77	2	5	2	2	1	2	3	3	2	1	2	3	2	21	4	2	1	1	1	2
1002042	10	1	2	84	2	1	2	1	1	1	1	2	2	3	3	1	1	16	4	3	1	1	0	2
1002037	10	1	2	72	4	2	2	3	2	2	1	1	1	2	2	2	2	18	4	2	0	1	0	2
1002007	10	1	1	69	2	2	2	2	1	2	3	1	1	2	1	1	2	16	3	1	1	1	1	2
1002027	10	1	2	75	2	3	2	2	2	2	2	2	3	2	2	2	2	21	3	2	1	1	1	2
1002043	10	1	2	67	2	4	2	4	2	2	1	1	1	1	1	3	1	17	3	1	1	1	1	2
403026	4	1	1	75	4	5	2	4	3	2	1	1	1	1	1	1	1	16	4	2	0	1	0	2
601036	6	1	2	69	2	3	1	2	1	2	1	2	1	1	2	2	3	17	3	1	1	2	1	2
1001011	10	1	1	71	2	1	1	1	2	2	1	3	2	1	1	3	1	17	4	2	1	2	1	2
1002004	10	1	2	79	2	1	1	3	1	1	1	3	3	1	1	1	1	16	3	2	1	2	1	2
501047	5	1	1	72	4	2	1	1	2	2	2	2	2	2	2	2	1	18	3	2	0	2	0	2
402008	4	1	2	68	2	2	1	1	2	2	2	2	1	2	2	2	1	17	4	1	1	2	1	2
402014	4	1	1	76	2	2	1	2	3	2	1	2	3	2	2	2	1	20	4	2	1	2	1	2
501041	5	1	1	72	2	2	1	1	2	1	3	3	2	2	2	2	1	19	4	2	1	2	1	2
402004	4	1	2	74	2	2	1	2	1	2	1	2	1	1	2	2	2	16	3	2	1	2	1	2
501022	5	1	2	76	2	2	1	2	3	1	1	2	2	2	2	2	1	18	3	2	1	2	1	2
1002008	10	1	1	79	4	2	1	2	1	3	2	1	1	2	1	2	1	16	3	2	0	2	1	2
602007	6	1	2	72	2	4	1	2	1	1	2	1	2	3	3	1	2	18	4	2	1	2	1	2
1001018	10	1	1	70	1	1	1	1	2	1	1	1	3	1	2	4	1	17	3	2	0	2	0	2
402035	4	1	2	79	4	1	1	3	2	1	2	2	2	2	1	2	2	19	4	2	0	2	0	2
402031	4	1	2	76	2	1	1	2	2	2	2	2	2	2	3	2	1	20	4	2	1	2	1	2
402032	4	1	2	77	2	1	1	2	2	3	2	2	2	1	2	2	1	19	4	2	1	2	1	2
1001017	10	1	2	78	2	1	1	1	2	3	1	4	2	2	1	1	1	18	4	2	1	2	1	2
1001014	10	1	1	82	2	1	1	1	1	1	2	3	4	1	1	2	3	19	4	3	1	2	1	2
501010	5	1	1	68	2	1	1	2	2	3	2	1	2	3	2	1	2	20	3	1	1	2	1	2
501040	5	1	1	66	2	1	1	1	2	1	3	2	2	1	2	3	1	18	3	1	1	2	1	2
1001013	10	1	2	73	2	1	1	1	2	2	2	1	3	4	2	1	1	19	3	2	1	2	1	2
601021	6	1	1	81	2	1	1	2	2	1	1	2	2	2	2	1	2	17	3	3	1	2	1	2
601022	6	1	1	82	2	1	1	2	2	1	2	2	2	2	1	2	2	18	3	3	1	2	1	2
402006	4	1	1	70	2	2	1	2	1	2	2	2	2	2	3	2	2	20	4	2	1	2	0	2
402023	4	1	1	78	4	2	1	2	2	2	2	2	2	3	2	3	1	21	4	2	0	2	0	2
402009	4	1	2	81	4	2	1	1	2	2	2	2	2	2	2	2	2	19	4	3	0	2	0	2
402005	4	1	1	68	2	2	1	2	1	2	2	3	2	2	1	1	2	18	4	1	1	2	1	2
402007	4	1	1	71	2	2	1	1	2	2	2	3	2	1	2	2	1	18	4	2	1	2	1	2
402033	4	1	1	76	2	2	1	2	2	2	2	3	2	2	2	1	1	19	4	2	1	2	1	2
402027	4	1	2	77	2	2	1	2	2	3	2	2	2	3	2	2	1	21	4	2	1	2	1	2
402030	4	1	2	79	2	2	1	2	2	2	2	3	2	1	2	2	1	19	4	2	1	2	1	2
402034	4	1	2	77	2	2	1	2	1	2	2	2	2	1	2	2	1	17	4	2	1	2	1	2
402016	4	1	1	66	2	2	1	2	2	2	2	3	2	2	2	2	2	21	3	1	1	2	1	2
402019	4	1	1	65	2	2	1	2	2	2	2	2	2	3	2	2	2	21	3	1	1	2	1	2
402021	4	1	1	68	2	2	1	2	2	2	2	2	2	1	2	2	1	18	3	1	1	2	1	2
402026	4	1	1	69	2	2	1	2	3	2	2	2	2	3	2	2	1	21	3	1	1	2	1	2
601051	6	1	1	68	2	2	1	2	2	1	1	2	2	2	2	1	2	17	3	1	1	2	1	2
402011	4	1	2	67	2	2	1	2	1	2	2	2	2	3	2	2	1	19	3	1	1	2	1	2
402012	4	1	2	69	2	2	1	2	2	2	1	2	2	2	2	1	1	17	3	1	1	2	1	2
402022	4	1	2	68	2	2	1	2	2	2	2	2	2	2	2	2	1	19	3	1	1	2	1	2
402028	4	1	2	66	2	2	1	2	2	2	2	2	2	1	2	2	1	18	3	1	1	2	1	2
402013	4	1	1	73	2	2	1	2	2	2	2	3	2	1	2	2	2	20	3	2	1	2	1	2
402029	4	1	1	78	2	2	1	2	3	2	2	2	2	3	2	2	1	21	3	2	1	2	1	2
601020	6	1	1	73	2	2	1	2	2	1	1	2	2	2	2	1	2	17	3	2	1	2	1	2
402015	4	1	2	75	2	2	1	2	2	2	3	2	2	2	2	2	1	20	3	2	1	2	1	2
402018	4	1	2	74	2	2	1	2	2	2	2	2	2	1	2	1	1	17	3	2	1	2	1	2
601023	6	1	1	65	2	3	1	2	2	1	1	2	2	2	2	1	2	17	3	1	1	2	1	2
601024	6	1	1	65	2	3	1	2	2	1	1	2	2	2	2	1	2	17	3	1	1	2	1	2
201099	2	1	1	77	2	3	1	2	3	1	2	3	2	1	2	3	2	21	3	2	1	2	1	2
501032	5	1	1	76	2	3	1	3	1	1	1	2	1	1	2	3	1	16	3	2	1	2	1	2
601019	6	1	1	71	2	3	1	2	2	1	1	2	2	2	2	1	2	17	3	2	1	2	1	2
501013	5	1	1	82	2	3	1	1	3	2	1	2	1	3	1	1	1	16	3	3	1	2	1	2
502019	5	1	1	79	2	3	1	1	3	1	2	1	2	1	3	1	1	16	2	2	1	2	1	2
502018	5	1	2	74	4	3	1	1	1	4	1	2	3	1	2	1	1	17	4	2	0	2	1	2
402024	4	1	2	69	2	4	1	2	2	2	2	2	2	2	2	2	1	19	3	1	1	2	1	2
201010	2	1	1	72	2	4	1	2	2	1	2	3	3	2	2	1	2	20	3	2	1	2	1	2
501026	5	1	1	73	2	4	1	3	2	2	1	2	1	2	1	1	1	16	3	2	1	2	1	2
201001	2	1	1	66	2	5	1	2	3	1	2	3	2	1	1	2	1	18	3	1	1	2	1	2
201005	2	1	2	65	2	5	1	1	2	2	3	2	2	2	1	1	1	17	3	1	1	2	1	2
502048	5	1	2	67	2	5	1	2	2	1	2	3	3	2	3	1	1	20	3	1	1	2	1	2
1002003	10	1	1	70	2	5	1	2	2	2	1	2	2	1	1	2	1	16	2	2	1	2	1	2
1001032	10	1	2	67	4	1	1	3	3	3	1	1	1	1	1	1	4	19	4	1	0	2	0	2
1001024	10	1	2	76	2	1	1	3	2	1	1	1	1	1	1	4	1	16	4	2	1	2	1	2
502041	5	1	2	74	2	3	1	4	1	1	1	3	1	1	3	1	1	17	4	2	1	2	1	2
1001006	10	1	2	69	2	3	1	2	2	2	2	2	2	2	2	2	2	20	3	1	1	2	1	2
401030	4	1	2	70	2	5	2	2	2	1	2	1	1	2	3	1	3	18	2	2	1	2	1	2
601016	6	1	1	70	1	1	2	2	2	1	1	2	2	2	2	1	2	17	3	2	0	2	0	2
401025	4	1	2	80	4	1	2	3	1	1	2	1	1	3	4	2	3	21	4	3	0	2	0	2
502005	5	1	1	83	4	1	2	1	3	3	2	3	1	3	1	1	1	19	3	3	0	2	0	2
601031	6	1	2	67	2	1	2	2	2	2	2	1	1	1	2	2	2	17	4	1	1	2	1	2
601033	6	1	2	68	2	1	2	2	2	2	2	1	1	2	3	3	3	21	4	1	1	2	1	2
501012	5	1	1	75	2	1	2	1	3	1	2	1	3	1	3	1	3	19	3	2	1	2	1	2
601030	6	1	1	71	2	1	2	1	1	1	1	2	2	1	2	2	3	16	2	2	1	2	1	2
1001041	10	1	2	79	4	1	2	3	2	3	1	3	1	1	3	2	1	20	3	2	0	2	1	2
401013	4	1	1	72	4	2	2	3	2	4	1	1	2	3	1	2	1	20	3	2	0	2	0	2
402017	4	1	2	67	2	2	2	2	2	2	2	3	2	2	2	2	1	20	3	1	1	2	1	2
402020	4	1	2	66	2	2	2	2	2	1	2	2	2	2	3	2	1	19	3	1	1	2	1	2
503008	5	1	1	75	2	2	2	2	3	2	1	2	2	2	2	2	3	21	3	2	1	2	1	2
1001031	10	1	1	82	2	2	2	3	3	3	1	1	1	1	1	1	3	18	3	3	1	2	1	2
1002015	10	1	1	76	4	2	2	3	1	2	1	1	3	2	2	1	2	18	3	2	0	2	1	2
403023	4	1	2	80	4	2	2	3	2	2	2	2	2	3	2	1	2	21	3	3	0	2	1	2
502025	5	1	1	69	2	3	2	1	2	1	3	1	3	1	2	1	1	16	4	1	1	2	1	2
501008	5	1	2	69	2	3	2	1	1	3	3	1	3	1	1	1	1	16	4	1	1	2	1	2
601042	6	1	2	74	2	3	2	3	2	3	1	2	3	1	1	2	1	19	4	2	1	2	1	2
501031	5	1	1	78	2	3	2	2	1	2	2	1	2	2	3	3	1	19	3	2	1	2	1	2
1001045	10	1	1	70	2	3	2	3	3	2	1	3	2	1	1	3	1	20	3	2	1	2	1	2
601048	6	1	1	68	2	3	2	1	1	1	1	1	1	3	4	4	1	18	2	1	1	2	1	2
502035	5	1	1	70	2	3	2	1	2	1	3	1	2	1	4	1	1	17	2	2	1	2	1	2
502045	5	1	2	69	2	4	2	2	1	2	3	1	3	1	3	1	1	18	4	1	1	2	1	2
502052	5	1	2	65	2	4	2	4	1	1	1	4	3	1	1	1	1	18	4	1	1	2	1	2
401024	4	1	2	83	2	4	2	3	3	1	1	3	3	1	2	2	1	20	4	3	1	2	1	2
201053	2	1	2	66	2	4	2	2	1	1	2	3	3	2	2	2	3	21	3	1	1	2	1	2
502043	5	1	2	68	2	4	2	2	1	3	1	2	1	4	1	1	1	17	3	1	1	2	1	2
201095	2	1	2	78	4	5	2	1	2	3	2	2	3	1	2	2	1	19	3	2	0	2	0	2
601040	6	1	1	66	2	5	2	2	1	1	2	3	1	1	2	3	1	17	3	1	1	2	1	2
1001040	10	1	1	66	2	5	2	2	3	3	1	3	3	1	1	3	1	21	3	1	1	2	1	2
601056	6	1	1	78	2	5	2	3	2	2	1	1	1	1	2	2	3	18	3	2	1	2	1	2
201004	2	1	2	68	4	5	2	1	2	2	2	2	2	3	2	2	3	21	3	1	0	2	1	2
1001022	10	1	1	81	2	1	2	1	2	2	2	1	4	3	1	1	1	18	4	3	1	2	1	2
1001024	10	1	1	66	2	1	2	3	1	1	2	2	1	1	3	3	3	20	3	1	1	2	1	2
1001015	10	1	2	67	2	1	2	1	2	3	3	3	1	1	1	4	1	20	3	1	1	2	1	2
501014	5	1	1	82	2	1	2	1	3	1	2	1	2	1	3	1	1	16	3	3	1	2	1	2
502007	5	1	2	72	4	1	2	1	3	2	1	3	1	1	1	2	1	16	3	2	0	2	1	2
1002018	10	1	1	69	2	2	2	2	3	2	1	1	2	1	1	2	1	16	3	1	1	2	1	2
502001	5	1	1	70	2	2	2	1	3	2	3	3	1	2	1	1	1	18	3	2	1	2	1	2
1002038	10	1	1	73	2	2	2	3	1	1	2	2	1	3	3	2	2	20	3	2	1	2	1	2
1002040	10	1	2	70	2	2	2	3	1	2	3	2	1	2	2	2	3	21	3	2	1	2	1	2
403016	4	1	2	76	4	3	2	2	2	2	2	2	2	3	2	2	2	21	4	2	0	2	0	2
403001	4	1	2	77	4	3	2	2	1	1	2	2	2	2	2	2	3	19	3	2	0	2	0	2
502024	5	1	1	83	4	3	2	1	3	1	3	1	2	1	3	1	1	17	3	3	0	2	0	2
502029	5	1	2	68	2	3	2	1	1	2	3	1	3	1	1	2	1	16	4	1	1	2	1	2
502047	5	1	1	70	2	3	2	2	1	3	1	1	2	1	3	1	2	17	3	2	1	2	1	2
502030	5	1	1	65	2	3	2	1	2	1	3	1	2	1	3	1	1	16	2	1	1	2	1	2
502016	5	1	2	72	4	3	2	1	2	3	1	1	3	2	1	2	1	17	3	2	0	2	1	2
201006	2	1	2	68	4	4	2	1	1	2	2	2	2	2	1	1	4	18	4	1	0	2	1	2
601059	6	1	1	79	4	4	2	2	1	1	1	1	1	2	3	3	1	16	3	2	0	2	1	2
401032	4	1	2	71	4	5	2	3	2	1	1	2	2	2	3	2	1	19	4	2	0	2	0	2
1001019	10	1	2	68	2	1	2	1	2	1	3	1	3	2	1	1	2	17	3	1	1	2	1	2
403004	4	1	1	69	2	4	2	3	2	2	1	2	2	2	2	2	2	20	4	1	1	2	1	2
502050	5	1	2	67	2	4	2	3	1	1	1	2	1	2	4	1	1	17	3	1	1	2	1	2
201084	2	1	2	65	2	1	1	2	1	2	1	3	1	2	1	2	2	17	4	1	1	3	1	2
602002	6	1	1	68	2	5	1	1	2	2	1	2	3	2	2	1	1	17	3	1	1	3	1	2
601028	6	1	1	65	2	1	1	1	1	1	1	3	3	1	2	1	2	16	3	1	1	3	1	2
602003	6	1	1	70	2	3	1	1	1	2	3	3	4	3	2	1	1	21	3	2	1	3	1	2
602005	6	1	2	65	2	4	1	1	2	1	3	2	2	1	2	2	1	17	3	1	1	3	1	2
602028	6	1	1	66	2	4	1	2	3	2	1	1	2	1	2	1	1	16	2	1	1	3	1	2
602027	6	1	1	74	2	5	1	2	1	1	1	2	2	1	3	3	1	17	2	2	1	3	1	2
602009	6	1	2	68	4	5	1	2	1	2	1	3	3	2	3	1	2	20	4	1	0	3	1	2
602006	6	1	2	73	4	5	1	1	1	2	2	1	2	3	3	2	2	19	4	2	0	3	1	2
1001010	10	1	1	68	2	1	1	1	2	2	2	1	1	1	2	3	1	16	3	1	1	3	1	2
601001	6	1	2	70	1	3	1	3	2	3	1	3	1	1	2	1	3	20	3	2	0	3	1	2
601012	6	1	2	65	2	3	1	1	2	1	2	3	2	3	3	2	1	20	3	1	1	3	1	2
502038	5	1	1	68	2	4	1	1	2	1	3	1	1	2	4	1	1	17	4	1	1	3	1	2
502044	5	1	1	72	2	4	1	2	1	3	1	2	1	2	1	3	1	17	3	2	1	3	1	2
602038	6	1	1	69	2	2	2	2	1	2	2	2	2	3	2	2	2	20	2	1	1	3	1	2
601060	6	1	1	68	2	4	2	2	1	3	1	1	1	1	3	4	2	19	3	1	1	3	1	2
602031	6	1	1	81	2	5	2	3	2	2	1	2	2	1	1	2	1	17	3	3	1	3	1	2
601026	6	1	2	67	2	1	2	3	1	2	1	3	3	1	1	1	3	19	3	1	1	3	1	2
602015	6	1	1	72	4	4	2	3	1	2	2	1	1	3	3	2	2	20	4	2	0	3	0	2
502049	5	1	1	70	2	4	2	4	1	1	1	2	2	1	2	1	1	16	3	2	1	3	1	2
602023	6	1	2	75	2	5	2	2	3	2	1	2	3	1	2	2	1	19	3	2	1	3	1	2
201097	2	1	2	72	3	5	2	2	2	2	1	1	3	3	2	1	2	19	3	2	0	3	1	2
502028	5	1	1	74	1	3	2	1	3	1	3	1	3	1	1	1	1	16	3	2	0	3	0	2
201082	2	1	2	68	2	3	2	3	3	2	1	2	1	1	1	2	2	18	4	1	1	3	1	2
602001	6	1	1	65	2	5	1	4	2	3	1	2	3	2	4	2	5	28	3	1	1	1	1	3
201064	2	1	1	80	4	3	1	2	2	3	3	3	2	2	3	3	3	26	3	3	0	1	0	3
201056	2	1	1	70	2	4	1	2	3	2	2	3	3	3	2	2	2	24	3	2	1	1	0	3
1201048	12	1	1	65	2	5	1	1	1	2	3	4	3	3	3	2	1	23	3	1	1	1	1	3
1201039	12	1	2	65	2	5	1	2	2	4	4	3	1	1	3	2	2	24	3	1	1	1	1	3
1201009	12	1	1	70	2	5	1	1	2	2	2	2	3	3	3	3	3	24	3	2	1	1	1	3
1201023	12	1	1	76	2	5	1	2	1	3	2	4	3	1	2	2	4	24	3	2	1	1	1	3
1201041	12	1	2	71	2	5	1	1	1	2	3	3	4	2	2	1	3	22	3	2	1	1	1	3
1201012	12	1	1	83	2	5	1	2	3	3	3	3	3	3	3	3	3	29	3	3	1	1	1	3
1201021	12	1	2	82	2	5	1	2	3	4	3	2	1	1	3	4	2	25	3	3	1	1	1	3
201066	2	1	1	67	2	2	1	2	2	3	2	3	3	2	2	3	2	24	3	1	1	1	0	3
201065	2	1	2	95	4	2	1	2	2	2	3	3	2	3	2	2	2	23	4	3	0	1	1	3
601009	6	1	1	80	4	2	1	3	2	3	2	2	2	3	3	2	3	25	3	3	0	1	1	3
201057	2	1	2	67	2	3	1	2	2	3	3	3	3	2	3	2	2	25	3	1	1	1	1	3
1201015	12	1	1	76	2	5	1	1	2	3	2	3	2	3	2	2	3	23	3	2	1	1	1	3
201009	2	1	2	71	2	5	1	2	2	3	3	2	2	2	3	1	2	22	3	2	1	1	1	3
201071	2	1	2	70	2	2	2	2	2	3	3	2	2	2	3	2	2	23	4	2	1	1	1	3
201076	2	1	1	88	4	3	2	2	2	2	2	3	3	3	2	1	2	22	4	3	0	1	1	3
201085	2	1	2	67	2	5	2	2	4	3	2	2	2	2	4	4	4	29	3	1	1	1	1	3
201090	2	1	1	74	2	5	2	2	3	4	3	3	2	2	3	2	2	26	2	2	1	1	1	3
1002013	10	1	2	72	2	1	2	3	3	2	3	3	3	3	3	3	3	29	3	2	1	1	1	3
1001011	10	1	2	73	2	2	2	3	3	3	3	3	3	4	3	3	1	29	4	2	1	1	0	3
601004	6	1	1	85	4	2	2	3	2	3	3	2	3	3	3	2	3	27	2	3	0	1	0	3
602033	6	1	2	67	2	2	2	2	2	2	2	3	3	2	3	2	3	24	3	1	1	1	1	3
602039	6	1	1	75	2	2	2	2	2	2	2	3	3	3	2	1	3	23	3	2	1	1	1	3
602017	6	1	2	84	4	2	2	2	3	3	3	4	4	4	2	1	3	29	4	3	0	1	1	3
1202004	12	1	2	72	4	3	2	3	1	1	3	2	1	3	4	2	3	23	4	2	0	1	0	3
201073	2	1	1	72	2	3	2	2	2	2	3	3	2	2	3	2	3	24	4	2	1	1	1	3
201074	2	1	1	66	2	3	2	2	3	2	3	2	2	2	3	3	3	25	3	1	1	1	1	3
201052	2	1	1	79	2	3	2	2	2	3	2	2	3	2	2	2	2	22	3	2	1	1	1	3
201072	2	1	2	67	4	3	2	2	2	2	3	2	3	3	3	2	3	25	3	1	0	1	1	3
1001014	10	1	2	71	2	1	2	4	3	3	2	2	2	2	4	1	1	24	3	2	1	1	1	3
501043	5	1	2	68	2	3	1	3	2	4	1	3	1	5	2	4	1	26	4	1	1	2	1	3
401011	4	1	1	67	2	5	1	2	3	1	3	2	2	1	3	4	2	23	3	1	1	2	1	3
401009	4	1	1	66	2	5	1	3	2	3	3	3	2	3	3	3	2	27	2	1	1	2	1	3
601029	6	1	1	69	2	1	1	3	3	3	3	2	2	2	3	3	3	27	3	1	1	2	1	3
501009	5	1	2	69	2	2	1	2	3	3	3	2	2	3	2	1	2	23	4	1	1	2	1	3
501034	5	1	2	72	2	2	1	1	2	3	3	2	4	2	4	3	2	26	4	2	1	2	1	3
501042	5	1	1	70	2	2	1	1	3	1	4	2	4	5	2	1	3	26	3	2	1	2	1	3
403003	4	1	2	80	4	3	1	3	2	2	2	3	3	2	2	2	2	23	4	3	0	2	0	3
201094	2	1	2	68	2	3	1	3	2	2	3	3	3	3	2	2	2	25	4	1	1	2	1	3
1001030	10	1	2	67	2	3	1	2	2	2	2	3	2	2	3	3	3	24	3	1	1	2	1	3
201058	2	1	1	77	2	3	1	2	2	1	2	3	2	2	3	3	3	23	3	2	1	2	1	3
601035	6	1	1	81	2	3	1	3	2	3	2	3	1	2	4	3	3	26	3	3	1	2	1	3
601054	6	1	2	72	4	4	1	2	2	1	1	2	3	3	3	3	3	23	3	2	0	2	0	3
1201014	12	1	2	76	2	5	1	2	3	3	2	3	2	3	2	3	3	26	3	2	1	2	1	3
1001003	10	1	2	67	4	1	1	3	3	3	3	3	3	3	2	2	2	27	4	1	0	2	0	3
601027	6	1	2	78	2	1	1	3	2	2	2	3	4	3	3	3	3	28	4	2	1	2	1	3
1001028	10	1	2	65	2	2	1	2	2	2	2	2	3	2	3	2	3	23	4	1	1	2	1	3
402003	4	1	2	72	2	2	1	2	2	3	2	3	2	2	2	3	2	23	4	2	1	2	1	3
402010	4	1	2	70	2	2	1	2	2	2	2	4	3	2	2	3	2	24	4	2	1	2	1	3
201070	2	1	1	66	2	2	1	2	2	2	3	3	2	3	3	1	3	24	3	1	1	2	1	3
401003	4	1	1	69	2	2	1	3	2	1	3	4	1	3	1	2	3	23	3	1	1	2	1	3
201092	2	1	2	71	2	3	1	2	3	3	3	2	2	2	3	2	3	25	4	2	1	2	1	3
401014	4	1	2	71	2	3	1	3	2	3	3	3	2	3	3	3	2	27	4	2	1	2	1	3
402025	4	1	2	76	2	3	1	2	2	2	2	3	2	3	2	2	2	22	4	2	1	2	1	3
401012	4	1	1	68	2	3	1	2	3	1	3	2	4	2	3	3	1	24	3	1	1	2	1	3
601002	6	1	2	68	2	3	1	2	3	2	3	2	2	3	5	3	2	27	3	1	1	2	1	3
1001042	10	1	2	67	2	3	1	2	3	2	1	3	3	1	3	3	1	22	3	1	1	2	1	3
401002	4	1	1	76	2	3	1	3	2	3	3	3	2	3	3	3	2	27	3	2	1	2	1	3
201030	2	1	1	70	4	1	1	2	2	3	3	3	3	3	3	3	3	28	4	2	0	2	0	3
1002005	10	1	2	81	2	1	1	3	3	3	3	3	3	3	3	2	3	29	3	3	1	2	1	3
502003	5	1	2	70	2	1	2	1	3	2	3	1	3	1	3	2	3	22	3	2	1	2	0	3
401005	4	1	1	79	2	2	2	3	2	3	3	3	2	3	3	3	2	27	4	2	1	2	1	3
403012	4	1	2	72	2	2	2	3	2	3	3	2	2	3	4	3	1	26	4	2	1	2	1	3
1001039	10	1	2	76	4	3	2	3	3	2	1	3	3	3	2	3	1	24	3	2	0	2	0	3
401001	4	1	1	74	2	3	2	3	2	3	3	3	2	3	3	3	2	27	4	2	1	2	1	3
401016	4	1	1	83	2	3	2	3	2	3	3	3	2	3	3	3	2	27	4	3	1	2	1	3
602036	6	1	1	68	2	3	2	1	2	2	3	2	2	3	3	3	3	24	3	1	1	2	1	3
201087	2	1	1	70	2	3	2	2	3	3	4	3	3	2	2	2	2	26	3	2	1	2	1	3
1001025	10	1	1	76	2	3	2	2	2	2	2	2	3	3	3	2	3	24	3	2	1	2	1	3
401020	4	1	1	79	4	5	2	3	3	1	2	3	3	3	4	3	3	28	3	2	0	2	0	3
201050	2	1	2	67	2	5	2	1	2	2	2	2	1	3	2	4	3	22	3	1	1	2	1	3
1001044	10	1	1	74	4	5	2	3	3	2	1	3	3	3	3	2	1	24	3	2	0	2	1	3
1002034	10	1	2	72	2	1	2	2	3	3	2	2	2	2	4	1	3	24	3	2	1	2	0	3
401022	4	1	2	77	4	1	2	3	2	2	1	3	3	3	3	3	2	25	4	2	0	2	0	3
403015	4	1	2	73	4	1	2	3	2	3	4	2	2	3	3	3	2	27	3	2	0	2	0	3
401017	4	1	2	82	2	1	2	3	2	3	3	3	2	3	3	3	2	27	4	3	1	2	1	3
201101	2	1	1	82	1	2	2	2	3	3	3	2	2	2	2	3	2	24	4	3	0	2	1	3
201035	2	1	1	72	2	2	2	2	3	3	3	2	2	3	4	3	4	29	4	2	1	2	1	3
401004	4	1	1	76	2	2	2	3	2	3	3	3	2	3	3	3	2	27	4	2	1	2	1	3
402002	4	1	2	66	2	2	2	3	2	2	2	3	2	2	3	2	1	22	3	1	1	2	1	3
403017	4	1	2	67	2	2	2	3	2	3	3	2	3	3	3	3	2	27	3	1	1	2	1	3
1001029	10	1	1	76	2	2	2	2	3	3	2	2	2	2	2	2	2	22	3	2	1	2	1	3
1002035	10	1	2	72	2	2	2	3	3	2	2	4	4	4	1	1	1	25	3	2	1	2	1	3
601006	6	1	1	70	3	2	2	3	2	2	2	3	2	2	3	2	2	23	3	2	0	2	1	3
403013	4	1	2	82	4	2	2	3	2	1	2	3	2	3	2	3	3	24	4	3	0	2	1	3
403002	4	1	1	84	4	3	2	4	3	3	2	2	3	3	2	2	3	27	4	3	0	2	0	3
601053	6	1	1	70	4	4	2	4	3	3	2	2	2	2	2	3	3	26	2	2	0	2	0	3
401034	4	1	2	69	2	4	2	3	3	2	1	3	3	2	3	2	1	23	4	1	1	2	1	3
401023	4	1	1	81	2	4	2	3	3	2	1	3	3	1	3	3	3	25	4	3	1	2	1	3
403010	4	1	2	65	2	1	2	3	3	3	3	2	2	3	4	4	2	29	4	1	1	2	1	3
1001012	10	1	1	76	2	1	2	1	2	2	2	1	3	4	4	2	1	22	4	2	1	2	1	3
501033	5	1	1	83	4	1	2	4	3	2	2	3	4	4	2	2	3	29	3	3	0	2	1	3
401008	4	1	2	76	2	3	2	3	2	3	3	3	2	3	3	3	2	27	4	2	1	2	1	3
401015	4	1	2	78	2	3	2	3	2	3	3	3	2	3	3	3	2	27	4	2	1	2	1	3
602011	6	1	2	68	4	3	1	1	1	2	1	3	2	2	3	3	4	22	4	1	0	3	0	3
602004	6	1	1	66	4	2	1	1	1	1	2	3	4	3	3	4	2	24	3	1	0	3	0	3
201069	2	1	1	73	2	2	1	2	2	2	3	3	3	2	3	2	2	24	3	2	1	3	1	3
602030	6	1	1	89	2	4	1	2	2	2	3	2	2	3	3	2	2	23	3	3	1	3	1	3
201008	2	1	2	68	2	5	1	1	2	1	3	2	3	2	2	4	2	22	3	1	1	3	1	3
601007	6	1	1	81	2	2	1	3	2	3	2	3	2	3	2	2	2	24	3	3	1	3	1	3
201093	2	1	1	74	2	3	1	2	3	4	3	2	3	2	2	2	2	25	4	2	1	3	1	3
601052	6	1	2	82	4	4	1	4	2	2	2	2	1	2	2	3	3	23	4	3	0	3	0	3
601058	6	1	1	65	4	4	1	4	3	3	2	2	2	1	1	4	3	25	3	1	0	3	0	3
602035	6	1	1	70	2	3	2	2	2	3	3	3	2	2	2	2	2	23	3	2	1	3	1	3
602021	6	1	1	81	4	2	2	3	2	2	2	2	2	3	4	3	3	26	4	3	0	3	1	3
201089	2	1	1	66	2	3	2	2	3	4	3	3	2	2	2	3	2	26	3	1	1	3	1	3
602034	6	1	2	65	2	3	2	3	2	2	3	1	3	2	2	3	2	23	3	1	1	3	1	3
601014	6	1	2	70	2	3	2	2	3	2	2	3	2	2	3	2	3	24	3	2	1	3	1	3
201075	2	1	1	84	4	3	2	2	3	2	2	3	3	3	3	2	3	26	3	3	0	3	1	3
602024	6	1	2	88	4	4	2	3	2	3	3	2	2	3	3	2	3	26	3	3	0	3	0	3
201091	2	1	2	71	2	5	2	2	3	4	3	3	2	2	2	3	2	26	4	2	1	3	1	3
602025	6	1	2	78	4	5	2	3	2	2	2	3	3	3	2	2	2	24	3	2	0	3	1	3
601008	6	1	2	67	3	1	2	2	3	3	3	2	3	3	2	2	3	26	3	1	0	3	0	3
601032	6	1	1	74	2	1	2	3	3	3	2	2	2	2	3	3	3	26	2	2	1	3	1	3
601055	6	1	1	71	2	4	2	4	3	1	2	3	3	3	3	3	3	28	4	2	1	3	1	3
1201013	12	1	2	66	2	5	1	3	3	3	3	3	3	3	3	3	3	30	3	1	1	1	1	4
1201010	12	1	1	73	2	5	1	3	3	3	3	3	3	3	3	3	3	30	3	2	1	1	1	4
1201011	12	1	1	72	2	5	1	3	3	3	3	3	3	3	3	3	3	30	3	2	1	1	1	4
601010	6	1	1	86	4	2	2	4	4	5	5	5	4	5	4	5	5	46	3	3	0	1	1	4
602037	6	1	1	71	2	3	2	2	3	4	3	3	3	4	3	3	3	31	3	2	1	1	1	4
201033	2	1	2	86	4	1	2	2	3	3	4	4	4	4	3	3	2	32	4	3	0	1	1	4
602040	6	1	1	77	4	2	2	3	3	3	4	4	4	3	4	3	4	35	3	2	0	1	1	4
601013	6	1	1	70	1	1	2	5	5	4	5	5	5	4	5	5	5	48	3	2	0	1	0	4
602041	6	1	1	78	4	2	2	3	3	3	3	4	4	3	3	4	3	33	4	2	0	1	1	4
201037	2	1	1	81	4	1	1	3	2	3	4	4	4	4	3	3	4	34	4	3	0	2	0	4
201031	2	1	2	68	4	2	1	3	2	2	2	3	4	4	4	3	3	30	4	1	0	2	0	4
1001004	10	1	1	79	2	2	1	3	3	3	3	4	4	4	4	4	4	36	4	2	1	2	1	4
201032	2	1	2	78	2	2	1	2	3	3	4	4	3	3	4	3	4	33	4	2	1	2	1	4
201038	2	1	1	74	2	2	1	3	2	4	3	3	3	2	4	3	5	32	2	2	1	2	1	4
401010	4	1	1	76	4	3	1	4	2	3	1	3	2	3	5	5	4	32	3	2	0	2	0	4
1001026	10	1	1	74	2	3	1	3	3	3	3	3	3	3	3	3	3	30	3	2	1	2	1	4
401007	4	1	1	81	2	4	1	2	3	4	4	2	2	4	2	4	3	30	3	3	1	2	1	4
201029	2	1	2	72	2	2	1	3	4	3	3	3	3	3	3	3	4	32	4	2	1	2	1	4
201036	2	1	1	76	2	2	2	4	3	4	3	4	3	4	2	4	3	34	3	2	1	2	1	4
601050	6	1	1	86	2	3	2	3	2	3	4	3	4	2	4	3	3	31	4	3	1	2	1	4
401006	4	1	1	68	2	3	2	4	2	3	1	3	2	3	5	5	4	32	3	1	1	2	1	4
201028	2	1	1	79	2	1	2	2	3	3	3	3	4	4	3	3	4	32	4	2	1	2	1	4
1001035	10	1	1	65	2	1	2	4	4	4	1	1	1	4	4	4	4	31	3	1	1	2	1	4
201034	2	1	2	81	4	1	2	2	3	3	3	3	2	4	3	3	4	30	4	3	0	2	1	4
201040	2	1	2	71	4	2	2	3	2	4	5	2	2	3	4	4	5	34	4	2	0	2	0	4
201039	2	1	1	72	4	2	2	2	3	4	4	4	4	3	5	3	4	36	3	2	0	2	0	4
401019	4	1	1	73	2	2	2	3	3	3	2	2	3	3	4	4	4	31	4	2	1	2	1	4
1001027	10	1	1	79	2	2	2	3	3	3	3	4	4	4	4	3	3	34	3	2	1	2	1	4
1002002	10	1	2	68	2	1	2	4	4	4	3	4	4	5	5	4	1	38	4	1	1	2	1	4
403005	4	1	2	67	2	4	2	4	3	3	1	4	4	3	4	4	3	33	4	1	1	2	1	4
601057	6	1	2	70	4	3	2	4	3	3	3	3	3	2	3	4	3	31	3	2	0	3	0	4
601005	6	1	1	86	4	3	2	5	4	4	5	4	5	5	4	5	5	46	2	3	0	3	1	4
601011	6	1	2	80	4	1	2	4	5	4	5	5	5	4	5	5	5	47	4	3	0	3	0	4
601003	6	1	2	71	4	2	2	5	4	4	3	2	5	4	5	4	4	40	4	2	0	3	1	4
